# Supplementary material for: Future climate and demographic changes will almost double the risk of schistosomiasis transmission in the Lake Victoria Basin
Source: One Health. 2025 Jul 18;21:101148. doi: 10.1016/j.onehlt.2025.101148 (PMC12305727; doi:10.1016/j.onehlt.2025.101148)
Supplement: Supplementary file 2 — Supplementary material 2 [file mmc2.xlsx]

## Sheet: Bulinus_EVS
Supplementary Table S2.
Occurrence records of Bulinus and Biomphalaria snail species used in the study, including species names,
geographic coordinates, country of observation, and data sources used for modeling habitat suitability.
FID	Genus	Species	Country	Latitude	Longitude	Reference	Year	bio1	bio10	bio11	bio12	bio13	bio14	bio15	bio16	bio17	bio18	bio19	bio2	bio3	bio4	bio5	bio6	bio7	bio8	bio9	Clay	DW	Elevation	NDVI	Sand	Silt	Slope
1	Bulinus	Bulinus globosus	Kenya	0.3181	35.0069	https://doi.org/10.1371/journal.pntd.0010752	2023	17.5	18.6	16.4	1551	215	50	42.8	538	180	375	523	11.76	79.99	88.14	25.3	10.6	14.7	17.45	18.08	41.56	4912.79	2015.91	6735.48	31.66	26.9	6.66
2	Bulinus	Bulinus forskalii	Tanzania	-2.1075	33.0836	https://doi.org/10.1371/journal.pntd.0010752	2023	22.6	23.2	21.9	1199	188	18	61.4	473	67	278	67	9.82	79.23	53.4	28.5	16.1	12.4	22.85	21.92	20.92	751.71	1148.45	4510.74	61.41	17.45	2.26
3	Bulinus	Bulinus forskalii	Kenya	-0.08983	34.7031	https://doi.org/10.1371/journal.pntd.0010752	2023	22.9	23.8	21.9	1342	214	60	39.7	534	245	297	256	11.75	83.93	73.85	30.2	16.2	14	23.12	23.58	31.12	1313.26	1145.75	5901.37	48.3	20.61	1.84
4	Bulinus	Bulinus forskalii	Kenya	0.1091	34.775	https://doi.org/10.1371/journal.pntd.0010752	2023	20	20.8	19.1	1923	283	80	36.5	703	295	356	465	12.03	82.42	69.52	27.7	13.1	14.6	20.25	20.62	40.61	2284.41	1610.06	6804.48	32.04	27.29	5.34
5	Bulinus	Bulinus productus	Kenya	-0.08983	34.7031	https://doi.org/10.1371/journal.pntd.0010752	2023	22.9	23.8	21.9	1342	214	60	39.7	534	245	297	256	11.75	83.93	73.85	30.2	16.2	14	23.12	23.58	31.12	1313.26	1145.75	5901.37	48.3	20.61	1.84
6	Bulinus	Bulinus trucatus	Rwanda	-1.7	29.5	GBIF	2024	14.2	14.5	13.8	1495	223	25	46	557	125	212	441	9.86	88.81	31.15	19.9	8.8	11.1	13.95	14.25	27.6	4830.02	2542.3	6284.66	41.59	30.83	19.1
7	Bulinus	Bulinus africanus	Kenya	-0.1463	34.7355	https://doi.org/10.1111/j.1440-1770.2010.00434.x	2010	22.7	23.6	21.8	1281	201	59	38.6	507	238	291	250	10.58	83.99	70.29	29.2	16.6	12.6	23.02	23.38	38.76	863.61	1138.34	4542.49	33.9	27.56	1.39
8	Bulinus	Bulinus africanus	Kenya	-0.1539	34.7266	https://doi.org/10.1111/j.1440-1770.2010.00434.x	2010	22.7	23.5	21.8	1265	200	57	39.3	504	234	287	244	10.36	84.9	68.23	29	16.8	12.2	23.02	23.35	NA	0	1134	-900.16	NA	NA	0
9	Bulinus	Bulinus africanus	Kenya	-0.3164	34.756	https://doi.org/10.1111/j.1440-1770.2010.00434.x	2010	22.7	23.5	21.8	1145	175	46	39.9	460	210	247	234	10.89	85.09	64.19	29.3	16.5	12.8	22.98	23.22	37.94	358.47	1137.7	3213.09	35.8	26.08	0.99
10	Bulinus	Bulinus africanus	Kenya	-0.3167	34.7561	https://doi.org/10.1111/j.1440-1770.2010.00434.x	2010	22.7	23.5	21.9	1148	176	46	40.3	464	209	248	234	11.11	84.8	64.19	29.5	16.4	13.1	23	23.27	NA	550.62	1134.73	761.16	NA	NA	0.34
11	Bulinus	Bulinus africanus	Kenya	-0.3168	34.7556	https://doi.org/10.1111/j.1440-1770.2010.00434.x	2010	22.7	23.5	21.9	1148	176	46	40.3	464	209	248	234	11.11	84.8	64.19	29.5	16.4	13.1	23	23.27	NA	550.62	1134.73	761.16	NA	NA	0.34
12	Bulinus	Bulinus africanus	Kenya	-0.4743	34.4057	https://doi.org/10.1111/j.1440-1770.2010.00434.x	2010	22.6	23.4	21.7	1120	197	41	49.8	480	178	227	178	10.99	83.91	66.03	29.4	16.3	13.1	22.92	21.73	37.33	749.95	1146.34	3759.69	39.55	23.21	4.62
13	Bulinus	Bulinus africanus	Kenya	-0.4743	34.4056	https://doi.org/10.1111/j.1440-1770.2010.00434.x	2010	22.6	23.4	21.7	1120	197	41	49.8	480	178	227	178	10.99	83.91	66.03	29.4	16.3	13.1	22.92	21.73	37.33	749.95	1146.34	3759.69	39.55	23.21	4.62
14	Bulinus	Bulinus africanus	Kenya	-0.4529	34.4167	https://doi.org/10.1111/j.1440-1770.2010.00434.x	2010	22.5	23.3	21.7	1109	193	41	48.6	473	180	228	180	10.03	85.03	61.97	28.6	16.8	11.8	22.87	21.7	NA	0	1134	NA	NA	NA	0
15	Bulinus	Bulinus africanus	Kenya	-0.4524	34.4156	https://doi.org/10.1111/j.1440-1770.2010.00434.x	2010	22.6	23.3	21.7	1112	193	41	48.8	475	178	229	178	10.27	84.85	62.53	28.8	16.7	12.1	22.9	21.72	NA	0	1134	NA	NA	NA	0
16	Bulinus	Bulinus africanus	Kenya	-0.4743	34.4083	https://doi.org/10.1111/j.1440-1770.2010.00434.x	2010	22.6	23.4	21.7	1120	197	41	49.8	480	178	227	178	10.99	83.91	66.03	29.4	16.3	13.1	22.92	21.73	37.33	749.95	1146.34	3759.69	39.55	23.21	4.62
17	Bulinus	Bulinus africanus	Kenya	-0.5307	34.418	https://doi.org/10.1111/j.1440-1770.2010.00434.x	2010	22.7	23.5	21.8	1136	199	42	50.3	488	177	229	177	11.63	83.1	67.96	30	16	14	23.02	21.8	NA	613.45	1134.64	2539.61	NA	NA	0.33
18	Bulinus	Bulinus africanus	Kenya	-0.53	34.4175	https://doi.org/10.1111/j.1440-1770.2010.00434.x	2010	22.7	23.5	21.8	1136	199	42	50.3	488	177	229	177	11.63	83.1	67.96	30	16	14	23.02	21.8	NA	613.45	1134.64	2539.61	NA	NA	0.33
19	Bulinus	Bulinus africanus	Kenya	-0.5295	34.415	https://doi.org/10.1111/j.1440-1770.2010.00434.x	2010	22.7	23.5	21.8	1141	199	43	50	488	178	230	178	11.81	83.16	68.79	30.1	15.9	14.2	23	21.78	38.85	1238.4	1143.11	5024.52	37.81	23.59	3.06
20	Bulinus	Bulinus africanus	Kenya	-0.5246	34.4149	https://doi.org/10.1111/j.1440-1770.2010.00434.x	2010	22.7	23.5	21.8	1129	196	42	50	483	176	228	176	11.59	83.39	68.36	29.9	16	13.9	23	21.78	37.61	619.82	1143.94	4252.37	39.72	22.69	2.63
21	Bulinus	Bulinus africanus	Kenya	-0.4603	34.4988	https://doi.org/10.1111/j.1440-1770.2010.00434.x	2010	22.6	23.3	21.7	1131	194	42	46.9	477	189	230	196	11.06	84.41	63.55	29.3	16.2	13.1	22.87	23.1	NA	0	1134.56	1578.68	NA	NA	0.3
22	Bulinus	Bulinus africanus	Kenya	-0.4578	34.2822	https://doi.org/10.1111/j.1440-1770.2010.00434.x	2010	22.7	23.5	21.8	1036	182	39	50.5	441	149	222	149	10.99	83.91	64.44	29.4	16.3	13.1	22.95	21.82	NA	651.18	1136.89	3260.58	NA	NA	1.58
23	Bulinus	Bulinus africanus	Kenya	-0.4582	34.2824	https://doi.org/10.1111/j.1440-1770.2010.00434.x	2010	22.7	23.5	21.8	1036	182	39	50.5	441	149	222	149	10.99	83.91	64.44	29.4	16.3	13.1	22.95	21.82	NA	651.18	1136.89	3260.58	NA	NA	1.58
24	Bulinus	Bulinus africanus	Kenya	-0.4655	34.2816	https://doi.org/10.1111/j.1440-1770.2010.00434.x	2010	22.7	23.5	21.8	1033	179	39	50	437	149	219	149	11.35	84.07	64.82	29.6	16.1	13.5	22.97	21.8	NA	1084.18	1146.03	4429.93	NA	NA	3.28
25	Bulinus	Bulinus africanus	Kenya	-0.4653	34.2816	https://doi.org/10.1111/j.1440-1770.2010.00434.x	2010	22.7	23.5	21.8	1033	179	39	50	437	149	219	149	11.35	84.07	64.82	29.6	16.1	13.5	22.97	21.8	NA	1084.18	1146.03	4429.93	NA	NA	3.28
26	Bulinus	Bulinus africanus	Kenya	-0.235	34.3602	https://doi.org/10.1111/j.1440-1770.2010.00434.x	2010	22.7	23.4	21.8	1053	181	39	47.3	444	178	222	178	10.76	84.05	65.62	29.3	16.5	12.8	22.93	21.78	40.79	477.21	1145.88	4181.67	35.82	23.47	2.17
27	Bulinus	Bulinus africanus	Kenya	-0.2483	34.3552	https://doi.org/10.1111/j.1440-1770.2010.00434.x	2010	22.4	23.2	21.5	1087	183	40	46.8	456	185	223	185	10.92	83.97	66.37	29.1	16.1	13	22.68	21.48	42.15	1693.1	1198.21	5134.54	36.98	20.87	2.91
28	Bulinus	Bulinus africanus	Kenya	-0.1886	34.3881	https://doi.org/10.1111/j.1440-1770.2010.00434.x	2010	22.8	23.6	21.9	1087	188	39	47.3	458	187	228	187	11.28	84.2	66.14	29.7	16.3	13.4	23.07	21.87	27.74	316.41	1143.4	3069.58	51.86	20.46	2.09
29	Bulinus	Bulinus africanus	Kenya	-0.1872	34.4047	https://doi.org/10.1111/j.1440-1770.2010.00434.x	2010	22.8	23.5	21.9	1092	187	40	46.4	457	190	229	190	11.11	84.15	66.23	29.6	16.4	13.2	23.03	21.87	NA	30.69	1139.16	2937.34	NA	NA	1.57
30	Bulinus	Bulinus forskalii	Uganda	0.26096	32.6361	unpublished collection from the Justus Liebig University Giessen, Germany	2010	21.6	22.4	20.7	1265	176	64	35.5	449	207	280	207	9.42	81.18	64.97	27.6	16	11.6	21.78	20.72	35.46	1193.55	1141.41	3838.4	42.01	22.67	1.79
31	Bulinus	Bulinus forskalii	Uganda	-0.638	30.9528	unpublished collection from the Justus Liebig University Giessen, Germany	2013	20.8	21.2	20.5	769	115	9	53.5	276	55	265	55	10.61	85.55	29.19	26.8	14.4	12.4	21.02	20.5	33.01	2136.95	1259.37	5975.35	45.47	21.5	2.24
32	Bulinus	Bulinus forskalii	Uganda	-0.6951	30.8514	unpublished collection from the Justus Liebig University Giessen, Germany	2013	21	21.3	20.8	825	130	11	53.7	295	63	202	93	10.93	87.4	24.87	27	14.5	12.5	21.15	20.77	34.42	1667.95	1280.86	7010.31	44.74	20.85	3.58
33	Bulinus	Bulinus forskalii	Uganda	-0.6965	30.9521	unpublished collection from the Justus Liebig University Giessen, Germany	2013	20.6	21	20.3	767	118	8	54.7	279	50	198	50	10.07	86.11	31.73	26.3	14.6	11.7	20.87	20.25	36.97	253.33	1248.62	6013.84	40.13	22.86	2.08
34	Bulinus	Bulinus forskalii	Uganda	-0.6496	30.9298	unpublished collection from the Justus Liebig University Giessen, Germany	2013	20.8	21.2	20.5	778	116	10	53.2	275	57	267	87	10.11	86.4	28.32	26.5	14.8	11.7	21.02	20.52	35.57	525.22	1261.32	6570.37	40.01	24.47	2.4
35	Bulinus	Bulinus forskalii	Uganda	-0.8161	30.8638	unpublished collection from the Justus Liebig University Giessen, Germany	2013	21	21.3	20.7	794	127	7	55.8	298	48	207	93	10.38	87.25	27.29	26.7	14.8	11.9	21.18	20.7	NA	0	1250	2597.5	NA	NA	0.52
36	Bulinus	Bulinus forskalii	Uganda	-0.8181	30.858	unpublished collection from the Justus Liebig University Giessen, Germany	2013	21	21.3	20.7	801	130	7	55.8	306	49	207	98	10.43	87.68	26.7	26.7	14.8	11.9	21.17	20.73	NA	326.31	1254.21	4661.58	NA	NA	2.3
37	Bulinus	Bulinus forskalii	Uganda	-0.8205	30.8559	unpublished collection from the Justus Liebig University Giessen, Germany	2013	21	21.3	20.7	801	130	7	55.8	306	49	207	98	10.43	87.68	26.7	26.7	14.8	11.9	21.17	20.73	NA	326.31	1254.21	4661.58	NA	NA	2.3
38	Bulinus	Bulinus forskalii	Uganda	-0.8266	30.8448	unpublished collection from the Justus Liebig University Giessen, Germany	2013	21	21.3	20.7	808	130	8	55.2	306	52	209	99	10.36	87.04	27.01	26.7	14.8	11.9	21.15	20.7	32.55	526.72	1259.54	5958.59	43.99	23.38	3.16
39	Bulinus	Bulinus forskalii	Uganda	-0.7949	30.8616	unpublished collection from the Justus Liebig University Giessen, Germany	2013	21	21.3	20.7	798	124	8	54.5	294	52	206	93	10.26	87.68	27.84	26.6	14.9	11.7	21.2	20.68	33.12	652.61	1253.02	4819.69	41.44	25.53	1.52
40	Bulinus	Bulinus forskalii	Uganda	-0.7892	30.8618	unpublished collection from the Justus Liebig University Giessen, Germany	2013	21	21.3	20.6	814	127	8	54.3	303	55	288	55	10.22	88.07	27.55	26.5	14.9	11.6	21.18	20.65	35.09	1197.03	1261.82	5726.71	40.22	24.91	2.62
41	Bulinus	Bulinus forskalii	Uganda	-0.6863	30.8856	unpublished collection from the Justus Liebig University Giessen, Germany	2013	20.8	21.2	20.6	791	122	9	53.9	288	56	198	93	10.39	87.32	26.24	26.6	14.7	11.9	21.03	20.57	38.54	1135.16	1270.31	7578.22	39.18	22.18	4.08
42	Bulinus	Bulinus forskalii	Tanzania	-2.52583	32.8989	unpublished collection from the Justus Liebig University Giessen, Germany	2011	22.7	23.1	22.1	1072	176	11	65.1	427	46	272	46	9.63	82.34	43.55	28.1	16.4	11.7	22.95	22.12	NA	1322.71	1148.3	3518.09	NA	NA	4.45
43	Bulinus	Bulinus nasutus	Uganda	0.26096	32.6361	unpublished collection from the Justus Liebig University Giessen, Germany	2010	21.6	22.4	20.7	1265	176	64	35.5	449	207	280	207	9.42	81.18	64.97	27.6	16	11.6	21.78	20.72	35.46	1193.55	1141.41	3838.4	42.01	22.67	1.79
44	Bulinus	Bulinus nasutus	Uganda	-0.638	30.9528	unpublished collection from the Justus Liebig University Giessen, Germany	2013	20.8	21.2	20.5	769	115	9	53.5	276	55	265	55	10.61	85.55	29.19	26.8	14.4	12.4	21.02	20.5	33.01	2136.95	1259.37	5975.35	45.47	21.5	2.24
45	Bulinus	Bulinus nasutus	Uganda	-0.6951	30.8514	unpublished collection from the Justus Liebig University Giessen, Germany	2013	21	21.3	20.8	825	130	11	53.7	295	63	202	93	10.93	87.4	24.87	27	14.5	12.5	21.15	20.77	34.42	1667.95	1280.86	7010.31	44.74	20.85	3.58
46	Bulinus	Bulinus nasutus	Uganda	-0.6965	30.9521	unpublished collection from the Justus Liebig University Giessen, Germany	2013	20.6	21	20.3	767	118	8	54.7	279	50	198	50	10.07	86.11	31.73	26.3	14.6	11.7	20.87	20.25	36.97	253.33	1248.62	6013.84	40.13	22.86	2.08
47	Bulinus	Bulinus nasutus	Uganda	-0.6496	30.9298	unpublished collection from the Justus Liebig University Giessen, Germany	2013	20.8	21.2	20.5	778	116	10	53.2	275	57	267	87	10.11	86.4	28.32	26.5	14.8	11.7	21.02	20.52	35.57	525.22	1261.32	6570.37	40.01	24.47	2.4
48	Bulinus	Bulinus nasutus	Uganda	-0.8161	30.8638	unpublished collection from the Justus Liebig University Giessen, Germany	2013	21	21.3	20.7	794	127	7	55.8	298	48	207	93	10.38	87.25	27.29	26.7	14.8	11.9	21.18	20.7	NA	0	1250	2597.5	NA	NA	0.52
49	Bulinus	Bulinus nasutus	Uganda	-0.8181	30.858	unpublished collection from the Justus Liebig University Giessen, Germany	2013	21	21.3	20.7	801	130	7	55.8	306	49	207	98	10.43	87.68	26.7	26.7	14.8	11.9	21.17	20.73	NA	326.31	1254.21	4661.58	NA	NA	2.3
50	Bulinus	Bulinus nasutus	Uganda	-0.8205	30.8559	unpublished collection from the Justus Liebig University Giessen, Germany	2013	21	21.3	20.7	801	130	7	55.8	306	49	207	98	10.43	87.68	26.7	26.7	14.8	11.9	21.17	20.73	NA	326.31	1254.21	4661.58	NA	NA	2.3
51	Bulinus	Bulinus nasutus	Uganda	-0.8266	30.8448	unpublished collection from the Justus Liebig University Giessen, Germany	2013	21	21.3	20.7	808	130	8	55.2	306	52	209	99	10.36	87.04	27.01	26.7	14.8	11.9	21.15	20.7	32.55	526.72	1259.54	5958.59	43.99	23.38	3.16
52	Bulinus	Bulinus nasutus	Uganda	-0.7949	30.8616	unpublished collection from the Justus Liebig University Giessen, Germany	2013	21	21.3	20.7	798	124	8	54.5	294	52	206	93	10.26	87.68	27.84	26.6	14.9	11.7	21.2	20.68	33.12	652.61	1253.02	4819.69	41.44	25.53	1.52
53	Bulinus	Bulinus nasutus	Uganda	-0.7892	30.8618	unpublished collection from the Justus Liebig University Giessen, Germany	2013	21	21.3	20.6	814	127	8	54.3	303	55	288	55	10.22	88.07	27.55	26.5	14.9	11.6	21.18	20.65	35.09	1197.03	1261.82	5726.71	40.22	24.91	2.62
54	Bulinus	Bulinus nasutus	Uganda	-0.6863	30.8856	unpublished collection from the Justus Liebig University Giessen, Germany	2013	20.8	21.2	20.6	791	122	9	53.9	288	56	198	93	10.39	87.32	26.24	26.6	14.7	11.9	21.03	20.57	38.54	1135.16	1270.31	7578.22	39.18	22.18	4.08
55	Bulinus	Bulinus nasutus	Tanzania	-2.52583	32.8989	unpublished collection from the Justus Liebig University Giessen, Germany	2011	22.7	23.1	22.1	1072	176	11	65.1	427	46	272	46	9.63	82.34	43.55	28.1	16.4	11.7	22.95	22.12	NA	1322.71	1148.3	3518.09	NA	NA	4.45
56	Bulinus	Bulinus truncatus	Uganda	0.26096	32.6361	unpublished collection from the Justus Liebig University Giessen, Germany	2010	21.6	22.4	20.7	1265	176	64	35.5	449	207	280	207	9.42	81.18	64.97	27.6	16	11.6	21.78	20.72	35.46	1193.55	1141.41	3838.4	42.01	22.67	1.79
57	Bulinus	Bulinus truncatus	Uganda	-0.638	30.9528	unpublished collection from the Justus Liebig University Giessen, Germany	2013	20.8	21.2	20.5	769	115	9	53.5	276	55	265	55	10.61	85.55	29.19	26.8	14.4	12.4	21.02	20.5	33.01	2136.95	1259.37	5975.35	45.47	21.5	2.24
58	Bulinus	Bulinus truncatus	Uganda	-0.6951	30.8514	unpublished collection from the Justus Liebig University Giessen, Germany	2013	21	21.3	20.8	825	130	11	53.7	295	63	202	93	10.93	87.4	24.87	27	14.5	12.5	21.15	20.77	34.42	1667.95	1280.86	7010.31	44.74	20.85	3.58
59	Bulinus	Bulinus truncatus	Uganda	-0.6965	30.9521	unpublished collection from the Justus Liebig University Giessen, Germany	2013	20.6	21	20.3	767	118	8	54.7	279	50	198	50	10.07	86.11	31.73	26.3	14.6	11.7	20.87	20.25	36.97	253.33	1248.62	6013.84	40.13	22.86	2.08
60	Bulinus	Bulinus truncatus	Uganda	-0.6496	30.9298	unpublished collection from the Justus Liebig University Giessen, Germany	2013	20.8	21.2	20.5	778	116	10	53.2	275	57	267	87	10.11	86.4	28.32	26.5	14.8	11.7	21.02	20.52	35.57	525.22	1261.32	6570.37	40.01	24.47	2.4
61	Bulinus	Bulinus truncatus	Uganda	-0.8161	30.8638	unpublished collection from the Justus Liebig University Giessen, Germany	2013	21	21.3	20.7	794	127	7	55.8	298	48	207	93	10.38	87.25	27.29	26.7	14.8	11.9	21.18	20.7	NA	0	1250	2597.5	NA	NA	0.52
62	Bulinus	Bulinus truncatus	Uganda	-0.8181	30.858	unpublished collection from the Justus Liebig University Giessen, Germany	2013	21	21.3	20.7	801	130	7	55.8	306	49	207	98	10.43	87.68	26.7	26.7	14.8	11.9	21.17	20.73	NA	326.31	1254.21	4661.58	NA	NA	2.3
63	Bulinus	Bulinus truncatus	Uganda	-0.8205	30.8559	unpublished collection from the Justus Liebig University Giessen, Germany	2013	21	21.3	20.7	801	130	7	55.8	306	49	207	98	10.43	87.68	26.7	26.7	14.8	11.9	21.17	20.73	NA	326.31	1254.21	4661.58	NA	NA	2.3
64	Bulinus	Bulinus truncatus	Uganda	-0.8266	30.8448	unpublished collection from the Justus Liebig University Giessen, Germany	2013	21	21.3	20.7	808	130	8	55.2	306	52	209	99	10.36	87.04	27.01	26.7	14.8	11.9	21.15	20.7	32.55	526.72	1259.54	5958.59	43.99	23.38	3.16
65	Bulinus	Bulinus truncatus	Uganda	-0.7949	30.8616	unpublished collection from the Justus Liebig University Giessen, Germany	2013	21	21.3	20.7	798	124	8	54.5	294	52	206	93	10.26	87.68	27.84	26.6	14.9	11.7	21.2	20.68	33.12	652.61	1253.02	4819.69	41.44	25.53	1.52
66	Bulinus	Bulinus truncatus	Uganda	-0.7892	30.8618	unpublished collection from the Justus Liebig University Giessen, Germany	2013	21	21.3	20.6	814	127	8	54.3	303	55	288	55	10.22	88.07	27.55	26.5	14.9	11.6	21.18	20.65	35.09	1197.03	1261.82	5726.71	40.22	24.91	2.62
67	Bulinus	Bulinus truncatus	Uganda	-0.6863	30.8856	unpublished collection from the Justus Liebig University Giessen, Germany	2013	20.8	21.2	20.6	791	122	9	53.9	288	56	198	93	10.39	87.32	26.24	26.6	14.7	11.9	21.03	20.57	38.54	1135.16	1270.31	7578.22	39.18	22.18	4.08
68	Bulinus	Bulinus truncatus	Tanzania	-2.52583	32.8989	unpublished collection from the Justus Liebig University Giessen, Germany	2011	22.7	23.1	22.1	1072	176	11	65.1	427	46	272	46	9.63	82.34	43.55	28.1	16.4	11.7	22.95	22.12	NA	1322.71	1148.3	3518.09	NA	NA	4.45
69	Bulinus	Bulinus forskalii	Rwanda	-1.06659	30.4541	unpublished collection from the Justus Liebig University Giessen, Germany	2024	21	21.3	20.8	831	121	11	50.8	302	62	200	117	11.61	85.99	25.8	27.7	14.2	13.5	21.05	20.93	25.73	746.95	1295.54	6705.64	52.75	21.51	2
70	Bulinus	Bulinus forskalii	Rwanda	-1.3244	30.2987	unpublished collection from the Justus Liebig University Giessen, Germany	2024	20.6	20.9	20.3	879	148	8	54.9	340	55	190	125	11.88	84.88	28.87	27.6	13.6	14	20.55	20.52	28.6	441.88	1352.46	6405.81	50.63	20.91	2.85
71	Bulinus	Bulinus forskalii	Rwanda	-1.3244	30.2987	unpublished collection from the Justus Liebig University Giessen, Germany	2024	20.6	20.9	20.3	879	148	8	54.9	340	55	190	125	11.88	84.88	28.87	27.6	13.6	14	20.55	20.52	28.6	441.88	1352.46	6405.81	50.63	20.91	2.85
72	Bulinus	Bulinus truncatus	Rwanda	-1.20139	30.3315	unpublished collection from the Justus Liebig University Giessen, Germany	2024	20.5	20.8	20.3	865	135	10	51.7	318	62	204	119	11.87	85.99	24.34	27.4	13.6	13.8	20.53	20.47	30.96	1597.24	1366.67	6442.01	51.53	17.53	4.91
73	Bulinus	Bulinus forskalii	Rwanda	-1.25672	30.3268	unpublished collection from the Justus Liebig University Giessen, Germany	2024	20.7	20.9	20.4	911	143	10	51.5	342	66	218	134	11.93	85.85	24.48	27.6	13.7	13.9	20.65	20.6	29.95	1538.37	1346.13	6749.98	50.8	19.18	3.18
74	Bulinus	Bulinus truncatus	Rwanda	-1.25672	30.3268	unpublished collection from the Justus Liebig University Giessen, Germany	2024	20.7	20.9	20.4	911	143	10	51.5	342	66	218	134	11.93	85.85	24.48	27.6	13.7	13.9	20.65	20.6	29.95	1538.37	1346.13	6749.98	50.8	19.18	3.18
75	Bulinus	Bulinus truncatus	Rwanda	-2.06699	30.3151	unpublished collection from the Justus Liebig University Giessen, Germany	2024	20.6	21.1	20.3	920	152	6	59.1	372	40	157	124	10.64	81.86	39.74	27.3	14.3	13	20.52	20.58	39.89	2898.77	1420.23	6288	40.39	19.75	6.81
76	Bulinus	Bulinus truncatus	Rwanda	-2.06699	29.7524	unpublished collection from the Justus Liebig University Giessen, Germany	2024	18.9	19.3	18.7	1209	193	13	52.1	483	82	233	381	10.82	84.51	28.15	25.5	12.7	12.8	18.77	18.97	32.58	2554	1817.29	5481.6	46.03	21.44	10.16
77	Bulinus	Bulinus truncatus	Rwanda	-2.06699	29.7159	unpublished collection from the Justus Liebig University Giessen, Germany	2024	19	19.4	18.8	1246	204	13	52.4	499	86	244	399	10.8	84.37	26.59	25.7	12.9	12.8	18.92	19.12	34.11	5298.01	1790.06	6610.48	43.38	22.38	17.13
78	Bulinus	Bulinus truncatus	Rwanda	-2.06699	30.1792	unpublished collection from the Justus Liebig University Giessen, Germany	2024	20.8	21.4	20.5	976	166	6	58.6	403	47	171	146	11.32	80.83	41.11	28	14	14	20.72	20.82	40.79	1835.14	1372.55	6037.7	43.65	15.56	4.41
79	Bulinus	Bulinus truncatus	Rwanda	-2.06699	29.7223	unpublished collection from the Justus Liebig University Giessen, Germany	2024	18.8	19.1	18.6	1245	200	13	52.5	501	84	242	399	10.77	84.78	27.14	25.4	12.7	12.7	18.68	18.9	34.66	4990.26	1822.95	6237.42	43.8	21.46	13.13
80	Bulinus	Bulinus truncatus	Rwanda	-2.06699	29.7495	unpublished collection from the Justus Liebig University Giessen, Germany	2024	18.7	19	18.5	1219	197	13	52.8	491	81	233	389	10.77	84.78	27.12	25.3	12.6	12.7	18.57	18.8	33.05	2964.26	1850.14	5309.9	46.03	21.01	9.7
81	Bulinus	Bulinus truncatus	Rwanda	-2.06699	29.7447	unpublished collection from the Justus Liebig University Giessen, Germany	2024	18.7	19	18.5	1219	197	13	52.8	491	81	233	389	10.77	84.78	27.12	25.3	12.6	12.7	18.57	18.8	33.05	2964.26	1850.14	5309.9	46.03	21.01	9.7
82	Bulinus	Bulinus truncatus	Rwanda	-2.06699	29.755	unpublished collection from the Justus Liebig University Giessen, Germany	2024	18.9	19.3	18.7	1209	193	13	52.1	483	82	233	381	10.82	84.51	28.15	25.5	12.7	12.8	18.77	18.97	32.58	2554	1817.29	5481.6	46.03	21.44	10.16
83	Bulinus	Bulinus truncatus	Rwanda	-2.06699	29.7386	unpublished collection from the Justus Liebig University Giessen, Germany	2024	18.5	18.9	18.3	1224	197	13	52.9	494	80	137	390	10.72	85.12	28.29	25.1	12.5	12.6	18.37	18.63	34.1	3570.19	1877.65	5724.67	44.88	21.01	12.78
84	Bulinus	Bulinus truncatus	Rwanda	-2.06699	29.7377	unpublished collection from the Justus Liebig University Giessen, Germany	2024	18.5	18.9	18.3	1224	197	13	52.9	494	80	137	390	10.72	85.12	28.29	25.1	12.5	12.6	18.37	18.63	34.1	3570.19	1877.65	5724.67	44.88	21.01	12.78
85	Bulinus	Bulinus truncatus	Rwanda	-2.06699	29.7655	unpublished collection from the Justus Liebig University Giessen, Germany	2024	18.9	19.3	18.7	1198	193	13	52.5	479	80	231	378	10.83	84.64	28.51	25.5	12.7	12.8	18.77	18.98	34.24	2441.13	1813.68	5873.26	44.64	21.08	11.65
86	Bulinus	Bulinus truncatus	Rwanda	-2.06699	30.3849	unpublished collection from the Justus Liebig University Giessen, Germany	2024	20.6	21.1	20.3	916	156	6	59.7	372	40	158	119	10.86	80.43	38.46	27.5	14	13.5	20.57	20.57	39.87	1077.15	1397.77	5639.7	38.42	21.77	5.39
87	Bulinus	Bulinus truncatus	Rwanda	-2.06699	29.7223	unpublished collection from the Justus Liebig University Giessen, Germany	2024	18.8	19.1	18.6	1245	200	13	52.5	501	84	242	399	10.77	84.78	27.14	25.4	12.7	12.7	18.68	18.9	34.66	4990.26	1822.95	6237.42	43.8	21.46	13.13
88	Bulinus	Bulinus truncatus	Rwanda	-2.06699	29.7159	unpublished collection from the Justus Liebig University Giessen, Germany	2024	19	19.4	18.8	1246	204	13	52.4	499	86	244	399	10.8	84.37	26.59	25.7	12.9	12.8	18.92	19.12	34.11	5298.01	1790.06	6610.48	43.38	22.38	17.13
89	Bulinus	Bulinus truncatus	Rwanda	-2.06699	29.7495	unpublished collection from the Justus Liebig University Giessen, Germany	2024	18.7	19	18.5	1219	197	13	52.8	491	81	233	389	10.77	84.78	27.12	25.3	12.6	12.7	18.57	18.8	33.05	2964.26	1850.14	5309.9	46.03	21.01	9.7
90	Bulinus	Bulinus truncatus	Rwanda	-2.06699	29.7495	unpublished collection from the Justus Liebig University Giessen, Germany	2024	18.7	19	18.5	1219	197	13	52.8	491	81	233	389	10.77	84.78	27.12	25.3	12.6	12.7	18.57	18.8	33.05	2964.26	1850.14	5309.9	46.03	21.01	9.7
91	Bulinus	Bulinus truncatus	Rwanda	-2.06699	30.1792	unpublished collection from the Justus Liebig University Giessen, Germany	2024	20.8	21.4	20.5	976	166	6	58.6	403	47	171	146	11.32	80.83	41.11	28	14	14	20.72	20.82	40.79	1835.14	1372.55	6037.7	43.65	15.56	4.41
92	Bulinus	Bulinus truncatus	Uganda	-0.58863	31.1295	unpublished collection from the Justus Liebig University Giessen, Germany	2022	20.7	21.2	20.2	814	121	11	51.4	300	66	278	66	10.24	85.35	37.61	26.5	14.5	12	20.95	20.23	NA	849.82	1244.77	4182.65	NA	NA	3.14
93	Bulinus	Bulinus truncatus	Uganda	-0.64129	31.103	unpublished collection from the Justus Liebig University Giessen, Germany	2022	20.6	21	20.1	805	126	10	53.8	300	58	283	58	9.84	84.84	37.48	26.2	14.6	11.6	20.85	20.12	31.64	728.89	1240.27	4703.81	44.27	24.01	2.23
94	Bulinus	Bulinus forskalii	Uganda	-0.5474	31.1437	unpublished collection from the Justus Liebig University Giessen, Germany	2022	20.6	21.1	20.1	785	117	12	51.5	285	65	268	65	10.11	84.24	38.97	26.4	14.4	12	20.87	20.12	30.77	598.57	1256.49	5993.28	44.29	24.97	6.83
95	Bulinus	Bulinus truncatus	Uganda	-0.73754	31.3511	unpublished collection from the Justus Liebig University Giessen, Germany	2022	19.9	20.4	19.3	929	150	15	54.4	385	69	330	69	9.49	83.26	44.47	25.4	14	11.4	20.17	19.3	36.47	1260.51	1262.16	5760.38	41.97	21.55	7.1
96	Bulinus	Bulinus truncatus	Uganda	-0.69761	31.3756	unpublished collection from the Justus Liebig University Giessen, Germany	2022	20.2	20.7	19.6	906	144	14	54.5	377	65	321	65	10.28	82.86	43.77	26.2	13.8	12.4	20.43	19.62	NA	813.4	1230.77	4129.21	NA	NA	2.39
97	Bulinus	Bulinus truncatus	Uganda	-0.69942	31.3924	unpublished collection from the Justus Liebig University Giessen, Germany	2022	20.2	20.7	19.6	941	152	15	54.6	396	70	334	70	10.35	82.14	45.94	26.3	13.7	12.6	20.43	19.6	NA	943.73	1226.95	3763.36	NA	NA	1.18
98	Bulinus	Bulinus truncatus	Uganda	-0.68671	31.4052	unpublished collection from the Justus Liebig University Giessen, Germany	2022	20.2	20.7	19.6	949	154	15	54.7	400	72	337	72	10.41	82.61	44.8	26.3	13.7	12.6	20.42	19.6	NA	751.37	1229.56	4754.31	NA	NA	2.19
99	Bulinus	Bulinus forskalii	Uganda	-0.69761	31.3756	unpublished collection from the Justus Liebig University Giessen, Germany	2022	20.2	20.7	19.6	906	144	14	54.5	377	65	321	65	10.28	82.86	43.77	26.2	13.8	12.4	20.43	19.62	NA	813.4	1230.77	4129.21	NA	NA	2.39
100	Bulinus	Bulinus forskalii	Rwanda	-1.98333	30.0833	unpublished collection from the Natural History Museum, London, UK	1994	20.5	20.9	20.2	1049	179	9	56.9	434	58	190	315	11.42	85.2	36.49	27.4	14	13.4	20.37	20.53	29.11	6011.18	1495.66	3280.97	52.45	18.34	7.99
101	Bulinus	Bulinus globosus	Rwanda	-1.93333	30.0667	unpublished collection from the Natural History Museum, London, UK	1994	20.6	21	20.4	1036	181	9	57.5	430	59	190	313	11.27	84.77	35.64	27.5	14.2	13.3	20.57	20.67	28.32	2997.41	1415.85	4189.67	53.62	18.07	7.4
102	Bulinus	Bulinus truncatus	Kenya	-0.05	34.7833	unpublished collection from the Natural History Museum, London, UK	1994	22.1	22.9	21.1	1533	246	68	38.1	593	263	319	316	12.41	83.28	69.13	29.8	14.9	14.9	22.27	22.68	39.75	5128.74	1300.2	6099.98	36.91	23.44	6.61
103	Bulinus	Bulinus africanus	Kenya	-0.20347	34.3477	https://doi.org/10.1111/lre.12032	2013	22.8	23.6	21.9	1045	180	38	47.7	441	175	221	175	11.52	83.45	67.94	30	16.2	13.8	23.08	21.9	33.78	333.5	1136.02	2846.74	42.12	24.09	0.89
104	Bulinus	Bulinus africanus	Kenya	-0.2133	34.344	https://doi.org/10.1111/lre.12032	2013	22.8	23.6	21.9	1035	175	38	46.9	435	173	222	173	11.43	83.39	67.89	29.9	16.2	13.7	23.08	21.9	35.71	0	1135.29	2335.03	39.9	24.53	0.79
105	Bulinus	Bulinus africanus	Kenya	-0.21363	34.3442	https://doi.org/10.1111/lre.12032	2013	22.8	23.6	21.9	1035	175	38	46.9	435	173	222	173	11.43	83.39	67.89	29.9	16.2	13.7	23.08	21.9	35.71	0	1135.29	2335.03	39.9	24.53	0.79
106	Bulinus	Bulinus africanus	Kenya	-0.20098	34.3487	https://doi.org/10.1111/lre.12032	2013	22.8	23.6	21.9	1045	180	38	47.7	441	175	221	175	11.52	83.45	67.94	30	16.2	13.8	23.08	21.9	33.78	333.5	1136.02	2846.74	42.12	24.09	0.89
107	Bulinus	Bulinus africanus	Kenya	-0.21147	34.3436	https://doi.org/10.1111/lre.12032	2013	22.8	23.6	21.9	1035	175	38	46.9	435	173	222	173	11.43	83.39	67.89	29.9	16.2	13.7	23.08	21.9	35.71	0	1135.29	2335.03	39.9	24.53	0.79
108	Bulinus	Bulinus africanus	Kenya	-0.46177	34.4993	https://doi.org/10.1111/lre.12032	2013	22.6	23.3	21.7	1131	194	42	46.9	477	189	230	196	11.06	84.41	63.55	29.3	16.2	13.1	22.87	23.1	NA	0	1134.56	1578.68	NA	NA	0.3
109	Bulinus	Bulinus africanus	Kenya	-0.46217	34.5011	https://doi.org/10.1111/lre.12032	2013	22.6	23.4	21.7	1134	192	43	45.9	475	191	232	200	11.4	84.44	64.92	29.6	16.1	13.5	22.88	23.13	37.61	0	1136.66	4915.05	35.87	26.59	0.85
110	Bulinus	Bulinus africanus	Kenya	-0.46192	34.5035	https://doi.org/10.1111/lre.12032	2013	22.6	23.4	21.7	1134	192	43	45.9	475	191	232	200	11.4	84.44	64.92	29.6	16.1	13.5	22.88	23.13	37.61	0	1136.66	4915.05	35.87	26.59	0.85
111	Bulinus	Bulinus africanus	Kenya	-0.46198	34.5038	https://doi.org/10.1111/lre.12032	2013	22.6	23.4	21.7	1134	192	43	45.9	475	191	232	200	11.4	84.44	64.92	29.6	16.1	13.5	22.88	23.13	37.61	0	1136.66	4915.05	35.87	26.59	0.85
112	Bulinus	Bulinus africanus	Kenya	-0.46322	34.5032	https://doi.org/10.1111/lre.12032	2013	22.6	23.4	21.7	1134	192	43	45.9	475	191	232	200	11.4	84.44	64.92	29.6	16.1	13.5	22.88	23.13	37.61	0	1136.66	4915.05	35.87	26.59	0.85
113	Bulinus	Bulinus africanus	Kenya	-0.51737	34.4209	https://doi.org/10.1111/lre.12032	2013	22.7	23.5	21.8	1123	196	42	49.9	481	176	228	176	11.4	83.21	68.14	29.8	16.1	13.7	22.98	21.78	NA	82.16	1134.87	1582.96	NA	NA	0.46
114	Bulinus	Bulinus africanus	Kenya	-0.51517	34.4197	https://doi.org/10.1111/lre.12032	2013	22.6	23.4	21.8	1119	195	42	49.9	479	175	226	175	11.22	83.71	65.74	29.6	16.2	13.4	22.95	21.77	34.72	0	1141.61	2285.02	40.4	24.86	1.98
115	Bulinus	Bulinus africanus	Kenya	-0.0951	34.7482	https://doi.org/10.1111/lre.12032	2013	23	23.9	22	1322	210	62	39.1	524	243	298	254	11.82	83.87	73.86	30.3	16.2	14.1	23.17	23.7	NA	739.28	1137.23	2369.34	NA	NA	1.03
116	Bulinus	Bulinus africanus	Kenya	-0.09655	34.748	https://doi.org/10.1111/lre.12032	2013	23	23.9	22	1322	210	62	39.1	524	243	298	254	11.82	83.87	73.86	30.3	16.2	14.1	23.17	23.7	NA	739.28	1137.23	2369.34	NA	NA	1.03
117	Bulinus	Bulinus africanus	Kenya	-0.46178	34.2887	https://doi.org/10.1111/lre.12032	2013	22.7	23.5	21.9	1055	184	39	50.6	451	152	224	152	11.22	84.34	63.94	29.6	16.3	13.3	23.02	21.87	NA	515.78	1134.51	NA	NA	NA	0.33
118	Bulinus	Bulinus africanus	Kenya	-0.4577	34.2821	https://doi.org/10.1111/lre.12032	2013	22.7	23.5	21.8	1036	182	39	50.5	441	149	222	149	10.99	83.91	64.44	29.4	16.3	13.1	22.95	21.82	NA	651.18	1136.89	3260.58	NA	NA	1.58
119	Bulinus	Bulinus africanus	Kenya	-0.46542	34.2813	https://doi.org/10.1111/lre.12032	2013	22.7	23.5	21.8	1033	179	39	50	437	149	219	149	11.35	84.07	64.82	29.6	16.1	13.5	22.97	21.8	NA	1084.18	1146.03	4429.93	NA	NA	3.28
120	Bulinus	Bulinus africanus	Kenya	-0.46902	34.3063	https://doi.org/10.1111/lre.12032	2013	22.7	23.5	21.9	1100	196	41	51.1	473	159	233	159	11.39	84.38	65.17	29.7	16.2	13.5	23	21.85	NA	161.97	1136.51	2657.41	NA	NA	0.99
121	Bulinus	Bulinus africanus	Kenya	-0.107	34.7185	https://doi.org/10.1111/lre.12032	2013	22.9	23.8	21.9	1341	209	61	39.1	534	244	301	258	11.43	84.69	72.4	29.9	16.4	13.5	23.12	23.57	37.48	55.78	1140.19	3460.47	36.63	26.16	1.55
122	Bulinus	Bulinus africanus	Kenya	-0.10687	34.7197	https://doi.org/10.1111/lre.12032	2013	22.9	23.8	21.9	1341	209	61	39.1	534	244	301	258	11.43	84.69	72.4	29.9	16.4	13.5	23.12	23.57	37.48	55.78	1140.19	3460.47	36.63	26.16	1.55
123	Bulinus	Bulinus africanus	Kenya	-0.1254	34.745	https://doi.org/10.1111/lre.12032	2013	22.8	23.7	21.9	1315	206	61	38.2	518	244	298	258	11.09	84.67	70.49	29.6	16.5	13.1	23.03	23.5	41.36	1689.28	1140.22	5206.12	32.46	26.12	1.84
124	Bulinus	Bulinus africanus	Kenya	-0.1254	34.745	https://doi.org/10.1111/lre.12032	2013	22.8	23.7	21.9	1315	206	61	38.2	518	244	298	258	11.09	84.67	70.49	29.6	16.5	13.1	23.03	23.5	41.36	1689.28	1140.22	5206.12	32.46	26.12	1.84
125	Bulinus	Bulinus africanus	Kenya	-0.12542	34.745	https://doi.org/10.1111/lre.12032	2013	22.8	23.7	21.9	1315	206	61	38.2	518	244	298	258	11.09	84.67	70.49	29.6	16.5	13.1	23.03	23.5	41.36	1689.28	1140.22	5206.12	32.46	26.12	1.84
126	Bulinus	Bulinus africanus	Kenya	-0.49173	34.5203	https://doi.org/10.1111/lre.12032	2013	22.4	23.3	21.6	1178	199	45	45.7	492	195	237	210	12.01	83.97	65.61	29.9	15.6	14.3	22.73	23	32.63	2183.85	1171.98	3992.7	47.41	19.91	4.56
127	Bulinus	Bulinus africanus	Kenya	-0.4919	34.52	https://doi.org/10.1111/lre.12032	2013	22.4	23.3	21.6	1178	199	45	45.7	492	195	237	210	12.01	83.97	65.61	29.9	15.6	14.3	22.73	23	32.63	2183.85	1171.98	3992.7	47.41	19.91	4.56
128	Bulinus	Bulinus africanus	Kenya	-0.49235	34.5275	https://doi.org/10.1111/lre.12032	2013	22.4	23.3	21.5	1185	199	45	45.7	495	195	237	214	12.05	83.68	66.72	29.9	15.5	14.4	22.73	23	32.8	2878.17	1175.95	4090.72	46.61	20.62	5.34
129	Bulinus	Bulinus africanus	Kenya	-0.49223	34.5277	https://doi.org/10.1111/lre.12032	2013	22.4	23.3	21.5	1185	199	45	45.7	495	195	237	214	12.05	83.68	66.72	29.9	15.5	14.4	22.73	23	32.8	2878.17	1175.95	4090.72	46.61	20.62	5.34
130	Bulinus	Bulinus africanus	Kenya	-0.42583	34.5961	https://doi.org/10.1111/lre.12032	2013	22.4	23.3	21.5	1138	184	41	44.5	469	190	218	229	12.63	82.57	70.17	30.5	15.2	15.3	22.72	23.03	41.22	2898.18	1205.15	4658.44	39.72	18.98	2.92
131	Bulinus	Bulinus africanus	Kenya	-0.09928	34.1515	https://doi.org/10.1111/lre.12032	2013	22.4	23.2	21.6	952	164	38	50.5	406	134	211	134	10.84	84.7	62.5	29	16.2	12.8	22.72	21.6	37.02	1901.92	1170.9	6089.46	41.19	21.81	2.98
132	Bulinus	Bulinus africanus	Kenya	-0.0788	34.7729	https://doi.org/10.1111/lre.12032	2013	22.9	23.9	22	1355	214	64	38.2	531	251	308	261	12.48	83.72	75	30.7	15.8	14.9	23.13	23.67	35.48	3636.33	1171.51	3806.58	38.79	25.65	2.68
133	Bulinus	Bulinus africanus	Kenya	-0.09395	34.7075	https://doi.org/10.1111/lre.12032	2013	22.9	23.8	22	1316	208	59	39.4	523	241	294	251	11.55	83.7	73.29	30.1	16.3	13.8	23.13	23.6	NA	883.38	1136.98	3850.66	NA	NA	0.99
134	Bulinus	Bulinus sp	Tanzania	-2.74273	33.7165	https://doi.org/10.1101/2023.06.04.543635	2023	22.6	23.5	21.7	847	148	3	74.6	376	23	174	25	11.99	74.95	72.52	30.5	14.5	16	22.8	22.25	22.52	10680.1	1229.77	5329.66	65.4	11.92	1.61
135	Bulinus	Bulinus sp	Tanzania	-2.7927	33.7772	https://doi.org/10.1101/2023.06.04.543635	2023	22.5	23.4	21.5	846	148	3	75.4	375	21	171	21	11.93	74.53	73.75	30.4	14.4	16	22.63	21.53	18.72	10266.8	1269.15	5482.14	71.12	10.04	2.06
136	Bulinus	Bulinus sp	Tanzania	-2.82482	33.7594	https://doi.org/10.1101/2023.06.04.543635	2023	22.4	23.3	21.4	847	144	3	74.9	373	20	173	20	11.89	74.32	74.51	30.3	14.3	16	22.52	21.42	16.32	8756.83	1292.68	5477.3	74.04	9.67	2.43
137	Bulinus	Bulinus sp	Tanzania	-2.84347	33.5393	https://doi.org/10.1101/2023.06.04.543635	2023	22.7	23.6	21.8	884	151	4	73.9	389	22	189	22	11.85	73.6	75.1	30.6	14.5	16.1	22.82	21.8	20.69	231.56	1225.97	5641.09	67.13	12.13	1.64
138	Bulinus	Bulinus sp	Tanzania	-2.87122	33.506	https://doi.org/10.1101/2023.06.04.543635	2023	22.6	23.6	21.8	892	153	4	74.4	396	21	194	21	11.77	73.54	75.04	30.5	14.5	16	22.75	21.75	24.05	4773.73	1247.2	5123.24	59.16	17.06	1.61
139	Bulinus	Bulinus sp	Tanzania	-2.80697	33.4453	https://doi.org/10.1101/2023.06.04.543635	2023	22.5	23.4	21.6	911	155	5	73.3	400	24	203	24	11.72	74.16	72.11	30.2	14.4	15.8	22.6	21.62	15.64	3870.43	1256.07	5090.22	72.95	11.28	2.15
140	Bulinus	Bulinus sp	Tanzania	-2.78556	33.4738	https://doi.org/10.1101/2023.06.04.543635	2023	22.6	23.6	21.8	906	157	4	73.9	399	24	202	24	11.81	74.27	73.28	30.4	14.5	15.9	22.73	21.75	18.81	1923.06	1230.8	5742.01	70.58	10.61	1.72
141	Bulinus	Bulinus sp	Tanzania	-3.01756	33.3668	https://doi.org/10.1101/2023.06.04.543635	2023	23	24	22.1	866	147	4	75.3	383	17	189	17	11.79	72.79	78.02	31	14.8	16.2	23.03	22.07	17.38	2053.69	1203.95	3343.8	70.81	11.94	1.72
142	Bulinus	Bulinus sp	Tanzania	-3.01756	33.3668	https://doi.org/10.1101/2023.06.04.543635	2023	23	24	22.1	866	147	4	75.3	383	17	189	17	11.79	72.79	78.02	31	14.8	16.2	23.03	22.07	17.38	2053.69	1203.95	3343.8	70.81	11.94	1.72
143	Bulinus	Bulinus sp	Tanzania	-3.01042	33.456	https://doi.org/10.1101/2023.06.04.543635	2023	22.8	23.9	21.9	867	145	4	75.2	384	17	185	17	11.87	73.25	78.48	30.8	14.6	16.2	22.92	21.9	21.9	2462.38	1228.02	5318.28	63.76	14.39	1.54
144	Bulinus	Bulinus sp	Tanzania	-3.05325	33.4596	https://doi.org/10.1101/2023.06.04.543635	2023	22.7	23.7	21.8	860	146	3	76.5	385	15	182	15	11.77	73.08	78.1	30.7	14.6	16.1	22.78	21.77	11.46	5231.32	1260.72	5281.79	78.71	9.77	1.9
145	Bulinus	Bulinus sp	Tanzania	-3.01042	33.456	https://doi.org/10.1101/2023.06.04.543635	2023	22.8	23.9	21.9	867	145	4	75.2	384	17	185	17	11.87	73.25	78.48	30.8	14.6	16.2	22.92	21.9	21.9	2462.38	1228.02	5318.28	63.76	14.39	1.54
146	Bulinus	Bulinus sp	Tanzania	-3.02826	33.4881	https://doi.org/10.1101/2023.06.04.543635	2023	22.7	23.7	21.8	871	148	4	75.7	390	17	183	17	11.8	73.29	78.07	30.7	14.6	16.1	22.77	21.75	11.71	5373.53	1259.34	5801.81	78.16	10.23	1.85
147	Bulinus	Bulinus sp	Tanzania	-3.01756	33.3668	https://doi.org/10.1101/2023.06.04.543635	2023	23	24	22.1	866	147	4	75.3	383	17	189	17	11.79	72.79	78.02	31	14.8	16.2	23.03	22.07	17.38	2053.69	1203.95	3343.8	70.81	11.94	1.72
148	Bulinus	Bulinus sp	Tanzania	-2.88907	33.2882	https://doi.org/10.1101/2023.06.04.543635	2023	23	23.9	22.1	907	153	4	74	391	19	211	19	11.83	73.5	72.78	30.8	14.7	16.1	23.07	22.13	12.36	3149.05	1178.59	5740.84	77.02	10.69	1.87
149	Bulinus	Bulinus sp	Tanzania	-2.87836	33.249	https://doi.org/10.1101/2023.06.04.543635	2023	23	23.9	22.1	909	153	5	73.5	390	21	215	21	11.82	73.85	71.53	30.7	14.7	16	23.07	22.13	11.28	3868.56	1184.6	5470.67	78.41	10.21	1.9
150	Bulinus	Bulinus sp	Tanzania	-2.8498	33.2775	https://doi.org/10.1101/2023.06.04.543635	2023	22.9	23.8	22.1	914	154	5	73.6	393	21	218	21	11.74	74.31	68.74	30.5	14.7	15.8	22.95	22.07	10.19	5190.44	1195.39	5368.67	78.47	11.48	1.69
151	Bulinus	Bulinus sp	Tanzania	-2.8498	33.2097	https://doi.org/10.1101/2023.06.04.543635	2023	23.1	24	22.3	911	154	5	73.3	391	22	216	22	11.84	74.95	67.57	30.7	14.9	15.8	23.13	22.3	16.89	237.46	1164.04	5041.4	71.61	11.5	1.68
152	Bulinus	Bulinus sp	Tanzania	-2.8855	33.1312	https://doi.org/10.1101/2023.06.04.543635	2023	23.2	24	22.4	905	152	5	73.4	387	21	216	21	11.95	75.16	66.8	30.8	14.9	15.9	23.27	22.42	12.64	954.24	1160.54	5366.03	77.15	10.34	1.97
153	Bulinus	Bulinus sp	Tanzania	-2.83196	33.1205	https://doi.org/10.1101/2023.06.04.543635	2023	22.9	23.7	22.2	932	158	6	72.9	396	23	224	23	11.89	75.26	63.87	30.5	14.7	15.8	23.05	22.17	9.44	2904.69	1192.52	5395.36	79.98	10.64	1.9
154	Bulinus	Bulinus sp	Tanzania	-2.81768	33.0848	https://doi.org/10.1101/2023.06.04.543635	2023	22.7	23.5	22	951	164	6	72.6	402	24	231	24	11.8	75.64	61.88	30.2	14.6	15.6	22.83	21.97	10.96	3102.16	1231.8	4696.22	77.31	11.66	2.54
155	Bulinus	Bulinus sp	Tanzania	-2.78913	33.124	https://doi.org/10.1101/2023.06.04.543635	2023	22.7	23.5	22	955	162	6	72.1	403	25	231	25	11.83	74.89	63.19	30.3	14.5	15.8	22.83	21.97	11.89	3787.06	1222.66	4295.35	76.7	11.54	2.23
156	Bulinus	Bulinus sp	Tanzania	-2.81768	33.0848	https://doi.org/10.1101/2023.06.04.543635	2023	22.7	23.5	22	951	164	6	72.6	402	24	231	24	11.8	75.64	61.88	30.2	14.6	15.6	22.83	21.97	10.96	3102.16	1231.8	4696.22	77.31	11.66	2.54
157	Bulinus	Bulinus sp	Tanzania	-2.82482	33.0491	https://doi.org/10.1101/2023.06.04.543635	2023	22.9	23.7	22.1	933	154	6	71.5	389	25	228	25	11.64	75.6	62.76	30.3	14.9	15.4	23.07	22.15	11.1	356.17	1173.28	5229.71	77.38	11.6	2.9
158	Bulinus	Bulinus sp	Tanzania	-2.85337	33.0812	https://doi.org/10.1101/2023.06.04.543635	2023	23.1	23.9	22.3	920	151	6	71.9	385	23	223	23	11.81	75.69	64	30.6	15	15.6	23.2	22.33	11.34	2064.01	1166.03	5472.44	77.65	11.17	1.97
159	Bulinus	Bulinus sp	Tanzania	-2.85694	33.0241	https://doi.org/10.1101/2023.06.04.543635	2023	22.9	23.6	22	920	146	6	70.7	379	25	229	25	10.74	75.65	66.85	29.6	15.4	14.2	23.12	22.02	35.38	515.64	1138.48	6578.82	43.65	21.01	1.47
160	Bulinus	Bulinus sp	Tanzania	-2.76057	33.0634	https://doi.org/10.1101/2023.06.04.543635	2023	22.8	23.5	22.1	955	159	7	71	396	28	235	28	11.8	75.64	59.35	30.3	14.7	15.6	22.92	22.07	11.37	3980.94	1206.71	5020.56	76.32	12.28	2.28
161	Bulinus	Bulinus sp	Tanzania	-2.74273	33.0562	https://doi.org/10.1101/2023.06.04.543635	2023	22.8	23.6	22.1	952	156	7	70.8	393	28	235	28	11.82	76.24	58.65	30.3	14.8	15.5	22.97	22.13	12.85	6037.45	1189.62	5042.23	75.47	11.59	2.14
162	Bulinus	Bulinus sp	Tanzania	-2.76057	33.0116	https://doi.org/10.1101/2023.06.04.543635	2023	23	23.7	22.3	942	155	7	70.5	389	28	234	28	11.61	75.87	59.33	30.3	15	15.3	23.1	22.25	11.92	6131.6	1161.84	4985	76.66	11.61	1.86
163	Bulinus	Bulinus sp	Tanzania	-2.73916	33.0295	https://doi.org/10.1101/2023.06.04.543635	2023	22.9	23.6	22.2	954	157	7	70.5	395	29	236	29	11.77	75.91	57.99	30.3	14.8	15.5	22.98	22.17	17.49	7751.29	1186.8	5147.27	69.43	13.12	2.28
164	Bulinus	Bulinus sp	Tanzania	-2.71239	33.0259	https://doi.org/10.1101/2023.06.04.543635	2023	22.6	23.3	21.9	978	160	8	69.8	403	31	244	31	11.73	76.14	56.33	30	14.6	15.4	22.67	21.88	20.61	10414.8	1239.51	6628.82	62.7	16.66	4.74
165	Bulinus	Bulinus sp	Tanzania	-2.72131	32.9973	https://doi.org/10.1101/2023.06.04.543635	2023	22.7	23.4	22	978	162	8	69.6	401	30	244	30	11.71	76.03	55.53	30.1	14.7	15.4	22.77	22.02	14.15	8482.73	1220.41	5332.13	73.85	11.85	2.75
166	Bulinus	Bulinus sp	Tanzania	-2.73737	32.9866	https://doi.org/10.1101/2023.06.04.543635	2023	22.8	23.5	22.1	967	160	8	70	397	29	241	29	11.54	76.43	56.65	30	14.9	15.1	22.88	22.07	14.73	6427.25	1202.39	5499.54	72.95	12.26	3.41
167	Bulinus	Bulinus sp	Tanzania	-2.77842	32.8242	https://doi.org/10.1101/2023.06.04.543635	2023	23	23.7	22.4	954	156	7	69.1	387	27	246	27	11.68	76.81	54.46	30.4	15.2	15.2	23.1	22.38	10.66	3280.97	1168.96	4965.77	79.05	10.39	2.54
168	Bulinus	Bulinus sp	Tanzania	-2.81054	32.7368	https://doi.org/10.1101/2023.06.04.543635	2023	22.9	23.7	22.3	956	155	7	68.5	385	27	250	27	11.68	75.87	56.82	30.4	15	15.4	22.97	22.28	12.3	388.78	1178.72	5006.05	77.67	10.09	2.93
169	Bulinus	Bulinus sp	Tanzania	-2.83374	32.7225	https://doi.org/10.1101/2023.06.04.543635	2023	23	23.7	22.3	942	151	7	68.5	380	27	246	27	11.62	75.43	60.16	30.5	15.1	15.4	23.02	22.25	21.37	398.38	1157.23	5647.41	66.72	11.86	1.89
170	Bulinus	Bulinus sp	Tanzania	-2.83553	32.7493	https://doi.org/10.1101/2023.06.04.543635	2023	22.9	23.6	22.2	951	154	7	68.5	383	27	247	27	11.42	75.61	59.31	30.2	15.1	15.1	22.98	22.18	10.98	2127.77	1172.19	4643.68	78.77	10.15	2.72
171	Bulinus	Bulinus sp	Tanzania	-2.55891	32.7636	https://doi.org/10.1101/2023.06.04.543635	2023	22.3	22.9	21.7	1039	164	11	64.1	399	43	284	43	10.75	77.9	47.26	28.9	15.1	13.8	22.3	21.72	14.96	4789.57	1240.81	6420.2	68.44	16.53	4.5
172	Bulinus	Bulinus sp	Tanzania	-2.59104	32.7439	https://doi.org/10.1101/2023.06.04.543635	2023	22.7	23.2	22.1	1014	164	10	65.1	394	41	275	41	11.23	77.47	47.9	29.6	15.1	14.5	22.83	22.12	13.21	4759.78	1191.63	5882.49	71.59	15.08	3.94
173	Bulinus	Bulinus sp	Tanzania	-2.58747	32.7154	https://doi.org/10.1101/2023.06.04.543635	2023	22.6	23.2	22	1027	167	10	64.5	395	42	282	42	11.33	77.1	49.98	29.6	14.9	14.7	22.77	22	11.92	4767.08	1197	5651.18	74.33	13.87	2.85
174	Bulinus	Bulinus sp	Tanzania	-2.61959	32.7261	https://doi.org/10.1101/2023.06.04.543635	2023	22.4	23	21.8	1026	162	10	64.9	398	39	282	39	11.48	77.59	49.34	29.5	14.7	14.8	22.38	21.83	15.83	2320.05	1249.26	5448.27	70.99	12.97	2.84
175	Bulinus	Bulinus sp	Tanzania	-2.59461	32.6618	https://doi.org/10.1101/2023.06.04.543635	2023	22.5	23.1	21.9	1037	166	10	63.4	394	42	291	42	11.27	77.17	48.94	29.5	14.9	14.6	22.5	21.9	12.83	344.93	1212.6	5415.63	74.69	12.27	3.2
176	Bulinus	Bulinus sp	Tanzania	-2.55356	32.6957	https://doi.org/10.1101/2023.06.04.543635	2023	22.5	23.1	21.9	1040	168	10	63.6	395	43	290	43	11.03	77.16	48.21	29.3	15	14.3	22.48	21.93	13.3	3745.74	1201.43	5129.52	73.58	13.11	2.57
177	Bulinus	Bulinus sp	Tanzania	-2.60531	32.7065	https://doi.org/10.1101/2023.06.04.543635	2023	22.5	23	21.9	1029	164	10	64.3	395	40	286	40	11.37	77.32	49.03	29.5	14.8	14.7	22.43	21.85	12.4	3363.96	1235.66	5806.08	73.83	13.71	4.06
178	Bulinus	Bulinus sp	Tanzania	-2.56962	32.7314	https://doi.org/10.1101/2023.06.04.543635	2023	22.8	23.3	22.2	1020	164	10	63.9	390	43	280	43	11.17	77.55	47.79	29.6	15.2	14.4	22.92	22.18	11.54	5749.14	1159.9	5555.96	73.85	14.54	1.83
179	Bulinus	Bulinus sp	Tanzania	-2.80519	32.8367	https://doi.org/10.1101/2023.06.04.543635	2023	22.9	23.6	22.2	941	156	7	70.1	386	27	241	27	11.13	77.26	57.11	29.8	15.4	14.4	23.03	22.2	13.96	1346.96	1173.77	4817.05	73.63	12.28	4.66
180	Bulinus	Bulinus sp	Tanzania	-2.75879	32.8474	https://doi.org/10.1101/2023.06.04.543635	2023	22.8	23.5	22.1	967	159	8	68.9	393	29	248	29	11.68	77.32	55.25	30.1	15	15.1	22.9	22.13	14.72	2054.65	1204.84	4496.24	74.5	10.78	4.93
181	Bulinus	Bulinus sp	Tanzania	-2.8498	32.7386	https://doi.org/10.1101/2023.06.04.543635	2023	23	23.7	22.2	944	153	7	68.5	381	27	245	27	11.42	75.61	60.91	30.3	15.2	15.1	23.03	22.23	19.61	1878.63	1156.04	5504.13	68.95	11.44	2.26
182	Bulinus	Bulinus sp	Tanzania	-2.54999	33.2418	https://doi.org/10.1101/2023.06.04.543635	2023	22.6	23.3	21.8	967	154	7	69.2	403	37	227	37	10.82	77.26	59.58	29.2	15.2	14	22.8	21.83	14.93	3857.59	1185.55	4318.64	73.41	11.62	2.5
183	Bulinus	Bulinus sp	Tanzania	-2.58747	33.2722	https://doi.org/10.1101/2023.06.04.543635	2023	23	23.7	22.2	943	152	6	70.2	397	34	219	34	11.63	76.03	61.43	30.3	15	15.3	23.1	22.22	32.73	522.44	1146.52	4713.67	49.22	18.06	1.75
184	Bulinus	Bulinus sp	Tanzania	-2.58925	33.2989	https://doi.org/10.1101/2023.06.04.543635	2023	22.9	23.6	22.1	942	158	6	71	403	34	217	35	11.42	76.11	62.04	30.1	15.1	15	23.02	22.53	29.08	1704.05	1152.72	4405.24	54.52	16.29	1.77
185	Bulinus	Bulinus sp	Tanzania	-2.51965	33.2543	https://doi.org/10.1101/2023.06.04.543635	2023	22.6	23.2	21.8	1001	157	8	66.5	410	42	240	42	9.82	77.3	59.88	28.6	15.9	12.7	22.87	21.78	21.14	1508.14	1148.33	4242.65	64.41	14.59	1.93
186	Bulinus	Bulinus sp	Tanzania	-2.63387	33.3471	https://doi.org/10.1101/2023.06.04.543635	2023	22.4	23.2	21.7	961	161	6	70.6	408	33	223	33	11.77	76.46	61.66	29.9	14.5	15.4	22.58	21.68	14.44	7744.25	1256.79	4714.86	74.87	10.69	2.13
187	Bulinus	Bulinus sp	Tanzania	-2.62138	33.3792	https://doi.org/10.1101/2023.06.04.543635	2023	22.7	23.4	21.9	943	158	5	71	404	32	215	33	11.79	76.08	63.79	30.1	14.6	15.5	22.83	22.3	15.55	7311.35	1211.3	4643.34	73.39	10.92	2.17
188	Bulinus	Bulinus sp	Tanzania	-2.66599	33.3953	https://doi.org/10.1101/2023.06.04.543635	2023	22.5	23.3	21.6	953	158	5	70.8	406	31	217	31	11.82	75.8	65.56	30	14.4	15.6	22.6	21.63	12.14	6317.58	1249.82	5559.73	76.6	11.21	3.16
189	Bulinus	Bulinus sp	Tanzania	-2.71596	33.4149	https://doi.org/10.1101/2023.06.04.543635	2023	22.8	23.6	22	917	157	4	73.2	401	27	208	27	11.92	75.42	67.91	30.4	14.6	15.8	22.92	21.95	19.32	5125	1196.31	4655.19	68.03	12.74	2
190	Bulinus	Bulinus sp	Tanzania	-2.69811	33.4292	https://doi.org/10.1101/2023.06.04.543635	2023	22.8	23.6	22	915	154	4	72.2	397	28	204	29	11.94	75.58	68.34	30.4	14.6	15.8	22.92	22.42	13.36	2809.03	1191.54	4713.23	75.78	10.82	2.22
191	Bulinus	Bulinus sp	Tanzania	-2.6999	33.5167	https://doi.org/10.1101/2023.06.04.543635	2023	22.7	23.6	21.9	900	154	4	72.9	396	27	196	31	11.99	75.42	69.09	30.4	14.5	15.9	22.87	22.37	18.48	3974.08	1201.61	5471.9	69.9	11.65	1.68
192	Bulinus	Bulinus sp	Tanzania	-2.69098	33.5452	https://doi.org/10.1101/2023.06.04.543635	2023	22.8	23.7	22	881	152	3	73.6	391	24	188	30	11.99	74.95	71.59	30.6	14.6	16	23.02	22.45	20.3	1207.62	1178.54	5665.53	67.99	11.7	1.93
193	Bulinus	Bulinus sp	Tanzania	-2.66421	33.5113	https://doi.org/10.1101/2023.06.04.543635	2023	22.6	23.5	21.8	906	155	4	72.7	398	27	196	32	11.98	75.84	69.16	30.2	14.4	15.8	22.8	22.23	15.61	4226.33	1217.12	5614.77	72.94	11.44	3.26
194	Bulinus	Bulinus sp	Tanzania	-2.61959	33.4988	https://doi.org/10.1101/2023.06.04.543635	2023	22.6	23.4	21.7	912	152	4	71.5	396	29	201	34	11.85	75.96	66.92	30.1	14.5	15.6	22.75	22.2	23.32	2424.45	1217.42	6001.32	63.21	13.43	3.71
195	Bulinus	Bulinus sp	Tanzania	-2.64458	33.481	https://doi.org/10.1101/2023.06.04.543635	2023	22.8	23.6	21.9	908	156	4	72.2	397	28	199	33	11.97	75.74	67.85	30.4	14.6	15.8	22.97	22.4	13.13	2800.88	1185.48	5334.1	76.41	10.3	2.66
196	Bulinus	Bulinus sp	Tanzania	-2.64458	33.456	https://doi.org/10.1101/2023.06.04.543635	2023	22.9	23.7	22.1	904	153	4	72.4	395	28	200	32	11.99	75.42	67.29	30.6	14.7	15.9	23.07	22.53	21.72	29.07	1162.85	5267.75	65.19	12.93	1.91
197	Bulinus	Bulinus sp	Tanzania	-2.66064	33.4721	https://doi.org/10.1101/2023.06.04.543635	2023	22.7	23.5	21.9	916	158	4	72.6	401	28	202	31	11.99	75.9	67.54	30.3	14.5	15.8	22.87	22.33	15.49	1876.94	1201.32	5545.67	73.19	11.4	2.79
198	Bulinus	Bulinus sp	Tanzania	-2.69633	33.4952	https://doi.org/10.1101/2023.06.04.543635	2023	22.6	23.5	21.8	911	156	4	73	400	27	199	30	12	75.47	68.91	30.3	14.4	15.9	22.77	22.27	12.76	2387.35	1219.13	5592.48	76.5	10.67	2.53
199	Bulinus	Bulinus sp	Tanzania	-2.80876	33.4649	https://doi.org/10.1101/2023.06.04.543635	2023	22.6	23.5	21.7	904	153	5	73.5	397	24	201	24	11.74	73.85	74.1	30.3	14.4	15.9	22.68	21.67	17.03	3423	1244.92	5489.69	71.16	11.75	1.89
200	Bulinus	Bulinus sp	Tanzania	-2.79091	33.7094	https://doi.org/10.1101/2023.06.04.543635	2023	22.5	23.5	21.6	850	149	3	74.9	378	22	175	22	11.93	74.12	74.13	30.5	14.4	16.1	22.68	21.62	19.69	8611.77	1255.64	5292.16	70.28	10.03	1.66
201	Bulinus	Bulinus sp	Tanzania	-2.78199	33.7487	https://doi.org/10.1101/2023.06.04.543635	2023	22.6	23.5	21.6	845	148	3	75.1	376	22	172	22	11.94	74.64	73.05	30.5	14.5	16	22.75	21.65	27.24	12365	1246.26	5384.25	59.57	13.21	1.51
202	Bulinus	Bulinus sp	Tanzania	-2.71239	33.2008	https://doi.org/10.1101/2023.06.04.543635	2023	22.5	23.3	21.7	975	166	6	71.3	410	29	234	29	11.64	74.63	63.87	30	14.4	15.6	22.55	21.68	13.99	5655.75	1252.63	5128.67	74.05	11.99	3.11
203	Bulinus	Bulinus sp	Tanzania	-2.70347	33.1794	https://doi.org/10.1101/2023.06.04.543635	2023	22.3	23.1	21.6	984	169	7	71.5	416	29	237	29	11.66	75.22	62.39	29.8	14.3	15.5	22.43	21.58	20.47	4203.1	1284.6	5210.83	65.02	14.6	4.27
204	Bulinus	Bulinus sp	Tanzania	-2.67848	33.1847	https://doi.org/10.1101/2023.06.04.543635	2023	22.7	23.5	22	961	163	7	71.5	408	30	230	30	11.64	75.6	58.99	30.2	14.8	15.4	22.82	22.03	18.06	2323.14	1205.7	4581.28	69.73	12.26	1.9
205	Bulinus	Bulinus sp	Tanzania	-2.68027	33.1544	https://doi.org/10.1101/2023.06.04.543635	2023	22.7	23.4	22	976	168	7	71.3	414	31	234	31	11.64	76.09	58.17	30.1	14.8	15.3	22.75	21.97	15.16	453.33	1221.35	5131.85	72.34	12.49	2.14
206	Bulinus	Bulinus sp	Tanzania	-2.64636	33.1633	https://doi.org/10.1101/2023.06.04.543635	2023	22.6	23.3	21.9	991	167	8	70.3	415	33	238	33	11.76	75.37	59.32	30.2	14.6	15.6	22.67	21.87	9.14	2370.05	1238.99	4891.85	80.54	10.26	2.65
207	Bulinus	Bulinus sp	Tanzania	-2.66064	33.1294	https://doi.org/10.1101/2023.06.04.543635	2023	22.5	23.2	21.8	992	167	8	70.2	415	33	241	33	11.59	76.26	56.22	29.9	14.7	15.2	22.58	21.82	12.84	3125.19	1249.8	5139.11	75.1	12.03	2.53
208	Bulinus	Bulinus sp	Tanzania	-2.68562	33.1116	https://doi.org/10.1101/2023.06.04.543635	2023	22.6	23.3	21.9	976	164	7	70.7	408	31	238	31	11.67	76.25	56.12	30	14.7	15.3	22.72	21.93	13.11	4822.66	1229.49	5465.53	75	12.11	3.23
209	Bulinus	Bulinus sp	Tanzania	-2.71061	33.1312	https://doi.org/10.1101/2023.06.04.543635	2023	22.4	23.2	21.7	978	164	7	70.7	409	30	238	30	11.72	75.65	59.13	29.9	14.4	15.5	22.53	21.72	15.48	4981.92	1264.88	4980.67	70.85	13.7	2.55
210	Bulinus	Bulinus sp	Tanzania	-2.70168	33.1597	https://doi.org/10.1101/2023.06.04.543635	2023	22.2	23	21.5	984	168	8	71.3	415	30	240	30	11.65	75.16	62.1	29.7	14.2	15.5	22.33	21.48	18.08	3351.19	1300.79	6267.9	66.28	15.69	7.47
211	Bulinus	Bulinus sp	Tanzania	-2.73737	33.1776	https://doi.org/10.1101/2023.06.04.543635	2023	22.5	23.3	21.7	967	160	7	71	405	27	235	27	11.72	75.11	63.17	30	14.4	15.6	22.6	21.73	12.23	6979.38	1253.1	4872.22	77.44	10.35	2.17
212	Bulinus	Bulinus sp	Tanzania	-2.69454	33.1972	https://doi.org/10.1101/2023.06.04.543635	2023	22.6	23.4	21.8	970	165	7	71.3	410	30	232	30	11.64	75.11	62.14	30.1	14.6	15.5	22.65	21.83	14.93	4257.87	1237.98	5444.03	72.99	12.27	4.3
213	Bulinus	Bulinus sp	Tanzania	-2.64636	33.1633	https://doi.org/10.1101/2023.06.04.543635	2023	22.6	23.3	21.9	991	167	8	70.3	415	33	238	33	11.76	75.37	59.32	30.2	14.6	15.6	22.67	21.87	9.14	2370.05	1238.99	4891.85	80.54	10.26	2.65
214	Bulinus	Bulinus sp	Tanzania	-2.66242	33.149	https://doi.org/10.1101/2023.06.04.543635	2023	22.6	23.3	21.9	986	167	8	70.5	414	32	236	32	11.67	75.76	58.09	30.1	14.7	15.4	22.68	21.92	13.85	1704.98	1233	4951	74.91	11.13	2.69
215	Bulinus	Bulinus sp	Tanzania	-2.76593	33.133	https://doi.org/10.1101/2023.06.04.543635	2023	22.5	23.3	21.8	959	157	7	70.5	399	28	235	28	11.74	74.79	62.39	30.1	14.4	15.7	22.6	21.77	16.53	4561.22	1248.46	5100.17	70.76	12.73	6.1
216	Bulinus	Bulinus sp	Tanzania	-2.73202	33.1187	https://doi.org/10.1101/2023.06.04.543635	2023	22.5	23.2	21.7	969	162	7	70.8	403	29	238	29	11.77	75.91	60.49	29.9	14.4	15.5	22.55	21.72	11.34	7033.45	1264.64	4517.44	76.98	11.67	2.62
217	Bulinus	Bulinus sp	Tanzania	-2.7802	33.1009	https://doi.org/10.1101/2023.06.04.543635	2023	22.7	23.5	22	950	159	6	71.7	399	26	233	26	11.79	75.59	61.66	30.2	14.6	15.6	22.85	21.98	11.33	3521.31	1220.95	4724.61	77.33	11.41	1.93
218	Bulinus	Bulinus sp	Tanzania	-2.80697	33.1365	https://doi.org/10.1101/2023.06.04.543635	2023	22.8	23.6	22.1	943	163	6	72.7	402	25	225	25	11.83	74.89	63.71	30.4	14.6	15.8	22.95	22.08	11.1	1830.53	1203.3	4753.46	77.12	11.93	1.96
219	Bulinus	Bulinus sp	Tanzania	-2.81233	33.1062	https://doi.org/10.1101/2023.06.04.543635	2023	22.8	23.5	22	949	163	6	72.6	403	24	229	24	11.85	75.48	62.7	30.3	14.6	15.7	22.87	22	9.39	3588.15	1220.39	4691.59	79.94	10.66	2.05
220	Bulinus	Bulinus sp	Tanzania	-2.85694	33.1169	https://doi.org/10.1101/2023.06.04.543635	2023	23	23.8	22.2	924	156	6	72.9	393	22	223	22	11.87	75.11	64.98	30.5	14.7	15.8	23.08	22.22	12.01	2728.4	1189.96	5041.68	77.08	10.81	2.13
221	Bulinus	Bulinus sp	Tanzania	-2.85337	33.1365	https://doi.org/10.1101/2023.06.04.543635	2023	23.1	24	22.3	914	156	5	73.2	391	22	218	22	11.9	74.84	66.02	30.7	14.8	15.9	23.18	22.33	16.59	880.53	1163.97	5591.7	72.55	10.9	1.58
222	Bulinus	Bulinus sp	Tanzania	-2.87657	33.108	https://doi.org/10.1101/2023.06.04.543635	2023	23.1	24	22.3	911	151	5	72.6	386	22	218	22	11.91	75.37	67.17	30.7	14.9	15.8	23.22	22.32	14.07	2090.85	1165.77	5238.34	73.88	12.02	1.99
223	Bulinus	Bulinus sp	Tanzania	-2.8855	33.1312	https://doi.org/10.1101/2023.06.04.543635	2023	23.2	24	22.4	905	152	5	73.4	387	21	216	21	11.95	75.16	66.8	30.8	14.9	15.9	23.27	22.42	12.64	954.24	1160.54	5366.03	77.15	10.34	1.97
224	Bulinus	Bulinus sp	Tanzania	-2.90334	33.1151	https://doi.org/10.1101/2023.06.04.543635	2023	23.3	24.1	22.4	884	144	4	73.3	375	19	212	19	12.02	74.64	69.93	31	14.9	16.1	23.35	22.42	32.66	1933.54	1144.66	5328.03	50.36	16.96	1.43
225	Bulinus	Bulinus sp	Tanzania	-2.83374	33.1936	https://doi.org/10.1101/2023.06.04.543635	2023	23	23.9	22.2	921	158	5	73.6	395	21	220	21	11.84	74.95	68.21	30.6	14.8	15.8	23.08	22.2	10.85	2260.22	1179.09	5635.56	79.22	9.79	1.93
226	Bulinus	Bulinus sp	Tanzania	-2.81233	33.1972	https://doi.org/10.1101/2023.06.04.543635	2023	22.9	23.7	22.1	928	156	5	73.3	395	22	225	22	11.88	74.69	66.49	30.5	14.6	15.9	22.95	22.08	11.4	3989.8	1197.62	4887.09	77.25	11.49	2.33
227	Bulinus	Bulinus sp	Tanzania	-2.86765	33.2668	https://doi.org/10.1101/2023.06.04.543635	2023	22.7	23.6	21.9	921	154	5	73.7	395	20	219	20	11.75	73.9	72	30.4	14.5	15.9	22.82	21.87	11.72	5370.5	1225.77	5533.65	76.48	11.84	4.81
228	Bulinus	Bulinus sp	Tanzania	-3.10857	33.0366	https://doi.org/10.1101/2023.06.04.543635	2023	22.9	23.9	22	873	141	4	74.2	370	15	204	15	11.85	73.6	74.64	30.9	14.8	16.1	22.87	22.03	24.75	6641.92	1227.86	5383.8	63.21	12.07	2.22
229	Bulinus	Bulinus sp	Tanzania	-3.12285	33.0562	https://doi.org/10.1101/2023.06.04.543635	2023	22.9	23.9	22.1	874	144	4	74.7	374	15	201	15	11.97	73.87	75.59	31	14.8	16.2	22.88	22.07	23.72	6126.39	1230.01	5845.2	63.56	12.67	3.28
230	Bulinus	Bulinus sp	Tanzania	-3.105	33.0741	https://doi.org/10.1101/2023.06.04.543635	2023	23	24	22.1	866	144	4	74.9	372	16	199	16	11.89	73.86	74.54	31	14.9	16.1	22.98	22.13	30.92	7375.81	1210.97	5844.99	53.58	15.52	3.33
231	Bulinus	Bulinus sp	Tanzania	-3.13534	33.0812	https://doi.org/10.1101/2023.06.04.543635	2023	23.1	24	22.2	851	137	4	74.9	363	14	196	14	12.03	73.82	75.07	31.2	14.9	16.3	23.03	22.23	32.38	4957.73	1206.83	5860.49	52.44	15.25	1.48
232	Bulinus	Bulinus sp	Tanzania	-3.105	33.0741	https://doi.org/10.1101/2023.06.04.543635	2023	23	24	22.1	866	144	4	74.9	372	16	199	16	11.89	73.86	74.54	31	14.9	16.1	22.98	22.13	30.92	7375.81	1210.97	5844.99	53.58	15.52	3.33
233	Bulinus	Bulinus sp	Tanzania	-3.12285	33.0562	https://doi.org/10.1101/2023.06.04.543635	2023	22.9	23.9	22.1	874	144	4	74.7	374	15	201	15	11.97	73.87	75.59	31	14.8	16.2	22.88	22.07	23.72	6126.39	1230.01	5845.2	63.56	12.67	3.28
234	Bulinus	Bulinus sp	Tanzania	-3.16032	33.0598	https://doi.org/10.1101/2023.06.04.543635	2023	22.9	23.9	22	868	143	4	74.7	372	15	198	15	11.91	73.51	76.32	30.9	14.7	16.2	22.85	22	21.51	2020.97	1238.13	6237.27	66.49	11.98	1.46
235	Bulinus	Bulinus sp	Tanzania	-3.15319	33.083	https://doi.org/10.1101/2023.06.04.543635	2023	22.9	23.9	22	861	140	4	75.1	368	14	198	14	12	73.62	75.78	31	14.7	16.3	22.85	22.03	19.69	3204.64	1237.98	5831.91	68.51	11.76	4.37
236	Bulinus	Bulinus sp	Tanzania	-3.16568	33.1026	https://doi.org/10.1101/2023.06.04.543635	2023	23.2	24.2	22.3	842	134	3	75.4	359	13	192	13	12.19	73.89	76.22	31.4	14.9	16.5	23.18	22.32	36.82	2970.97	1196.31	5552.09	46.65	16.54	1.32
237	Bulinus	Bulinus sp	Tanzania	-3.12999	33.0991	https://doi.org/10.1101/2023.06.04.543635	2023	23.2	24.2	22.3	845	135	4	74.5	360	15	194	15	12.16	73.69	76.08	31.4	14.9	16.5	23.18	22.32	41.47	6445.23	1191.11	5742.14	38.59	19.73	1.45
238	Bulinus	Bulinus sp	Tanzania	-3.13534	33.008	https://doi.org/10.1101/2023.06.04.543635	2023	22.8	23.8	22	882	142	4	74.2	374	15	202	15	11.88	73.35	75.18	30.9	14.7	16.2	22.78	21.98	19.69	4834.63	1243.62	6051.04	67.42	12.87	4.01
239	Bulinus	Bulinus sp	Tanzania	-3.10857	33.0098	https://doi.org/10.1101/2023.06.04.543635	2023	22.9	23.9	22.1	874	140	4	74.2	371	15	203	15	11.89	73.41	74.56	31	14.8	16.2	22.93	22.1	35.04	6796.61	1215.16	6145.33	48.32	16.57	1.42
240	Bulinus	Bulinus sp	Tanzania	-3.10857	33.0366	https://doi.org/10.1101/2023.06.04.543635	2023	22.9	23.9	22	873	141	4	74.2	370	15	204	15	11.85	73.6	74.64	30.9	14.8	16.1	22.87	22.03	24.75	6641.92	1227.86	5383.8	63.21	12.07	2.22
241	Bulinus	Bulinus sp	Tanzania	-3.12285	33.0562	https://doi.org/10.1101/2023.06.04.543635	2023	22.9	23.9	22.1	874	144	4	74.7	374	15	201	15	11.97	73.87	75.59	31	14.8	16.2	22.88	22.07	23.72	6126.39	1230.01	5845.2	63.56	12.67	3.28
242	Bulinus	Bulinus sp	Tanzania	-3.09608	33.0562	https://doi.org/10.1101/2023.06.04.543635	2023	23	23.9	22.1	874	146	4	74.8	375	15	201	15	11.82	73.85	73.03	30.9	14.9	16	23	22.15	41.78	5779.42	1207.13	5945.1	40.02	18.05	1.52
243	Bulinus	Bulinus sp	Tanzania	-3.08537	33.0312	https://doi.org/10.1101/2023.06.04.543635	2023	22.9	23.9	22	876	143	4	74.6	373	15	204	15	11.77	73.59	74.39	30.8	14.8	16	22.93	22.05	43.33	3962.69	1214.24	6488.19	38.18	18.57	1.38
244	Bulinus	Bulinus sp	Tanzania	-3.08537	33.0759	https://doi.org/10.1101/2023.06.04.543635	2023	23	24	22.2	872	146	4	74.7	374	16	198	16	11.79	74.16	73.47	30.9	15	15.9	23.07	22.18	34.47	6340.95	1198.68	5104.42	49.5	16.08	1.52
245	Bulinus	Bulinus sp	Tanzania	-3.12285	33.0562	https://doi.org/10.1101/2023.06.04.543635	2023	22.9	23.9	22.1	874	144	4	74.7	374	15	201	15	11.97	73.87	75.59	31	14.8	16.2	22.88	22.07	23.72	6126.39	1230.01	5845.2	63.56	12.67	3.28
246	Bulinus	Bulinus sp	Tanzania	-3.13177	33.0259	https://doi.org/10.1101/2023.06.04.543635	2023	22.7	23.8	21.9	881	143	4	74.3	375	15	203	15	11.89	73.41	75.84	30.8	14.6	16.2	22.73	21.9	22.54	4820.2	1254.11	6081.99	65.39	12.05	3.22
247	Bulinus	Bulinus sp	Tanzania	-3.12106	32.9956	https://doi.org/10.1101/2023.06.04.543635	2023	23	24	22.1	879	141	5	73.6	370	16	206	16	11.93	73.66	75.33	31	14.8	16.2	22.97	22.13	29.3	6799.86	1209.56	5735.1	55.21	15.43	1.59
248	Bulinus	Bulinus sp	Tanzania	-3.14248	33.0562	https://doi.org/10.1101/2023.06.04.543635	2023	22.9	23.9	22.1	862	141	4	74.9	369	15	198	15	11.91	73.51	75.62	31	14.8	16.2	22.92	22.1	32.66	3618.33	1221.16	6213	52.19	15.02	1.51
249	Bulinus	Bulinus sp	Tanzania	-2.77842	32.8456	https://doi.org/10.1101/2023.06.04.543635	2023	23	23.6	22.3	951	158	7	69.4	388	28	245	28	11.38	76.91	54.77	30.1	15.3	14.8	23.12	22.32	13.42	1756	1166.52	4210.72	75.3	11.39	2.63
250	Bulinus	Bulinus sp	Tanzania	-3.03136	33.4611	https://doi.org/10.1101/2023.06.04.543635	2023	22.8	23.8	21.9	870	148	4	75.2	388	17	183	17	11.77	73.14	78.29	30.8	14.7	16.1	22.88	21.87	13.6	4520.34	1237.3	5732.06	75.5	10.65	1.71
251	Bulinus	Bulinus sp	Tanzania	-3.03969	33.4492	https://doi.org/10.1101/2023.06.04.543635	2023	22.7	23.7	21.8	869	147	4	75.7	386	16	185	16	11.75	72.98	78.52	30.7	14.6	16.1	22.8	21.78	10.85	4864.88	1251.52	5417.9	79.37	9.71	1.79
252	Bulinus	Bulinus sp	Tanzania	-3.02065	33.4754	https://doi.org/10.1101/2023.06.04.543635	2023	22.8	23.8	21.8	874	149	4	75.8	392	17	183	17	11.84	73.1	78.64	30.8	14.6	16.2	22.83	21.8	14.77	4225.65	1248.7	6112.21	73.94	11.27	1.74
253	Bulinus	Bulinus sp	Tanzania	-3.02422	33.448	https://doi.org/10.1101/2023.06.04.543635	2023	22.8	23.8	21.9	869	146	4	75.1	385	17	185	17	11.79	72.79	79.21	30.8	14.6	16.2	22.88	21.85	13.88	3180.32	1234.57	6043.86	74.71	11.24	1.8
254	Bulinus	Bulinus sp	Tanzania	-3.02779	33.3505	https://doi.org/10.1101/2023.06.04.543635	2023	22.9	23.9	22	872	149	4	75.4	385	16	191	16	11.83	72.6	78.48	31	14.7	16.3	22.93	22	11.1	424.83	1221.72	5464.6	78.65	10.35	1.77
255	Bulinus	Bulinus sp	Tanzania	-3.04325	33.3576	https://doi.org/10.1101/2023.06.04.543635	2023	22.9	23.9	22	859	144	4	75.1	377	16	189	16	11.87	72.8	78.35	31	14.7	16.3	22.97	22	10.1	1366.6	1224.17	5477.86	77.92	11.91	1.8
256	Bulinus	Bulinus sp	Tanzania	-3.01756	33.3668	https://doi.org/10.1101/2023.06.04.543635	2023	23	24	22.1	866	147	4	75.3	383	17	189	17	11.79	72.79	78.02	31	14.8	16.2	23.03	22.07	17.38	2053.69	1203.95	3343.8	70.81	11.94	1.72
257	Bulinus	Bulinus sp	Tanzania	-3.03136	33.3647	https://doi.org/10.1101/2023.06.04.543635	2023	22.9	23.9	22	868	147	4	75.5	383	16	189	16	11.83	72.6	78.02	31	14.7	16.3	22.98	22.02	10.03	842.39	1218	5398.54	79.88	10.01	1.82
258	Bulinus	Bulinus sp	Tanzania	-3.01113	33.3433	https://doi.org/10.1101/2023.06.04.543635	2023	23	24	22	872	148	4	75.2	384	16	192	16	11.8	72.39	79.59	31	14.7	16.3	23.03	22.03	13.76	833.2	1207.34	5438.41	75.63	10.56	1.69
259	Bulinus	Bulinus sp	Tanzania	-2.73333	33.1536	https://doi.org/10.1101/2023.06.04.543635	2023	22.3	23	21.5	980	164	7	71.2	411	28	240	28	11.68	75.32	61.83	29.7	14.2	15.5	22.38	21.5	13.92	5985.69	1298.83	4046.9	74.68	11.56	3.08
260	Bulinus	Bulinus sp	Tanzania	-2.66016	33.1928	https://doi.org/10.1101/2023.06.04.543635	2023	22.8	23.6	22.1	960	163	7	71.5	408	31	227	31	11.69	75.43	60.17	30.4	14.9	15.5	22.93	22.13	26.9	1677.85	1184.79	5067.43	55.93	17.24	1.93
261	Bulinus	Bulinus sp	Tanzania	-2.63875	33.1214	https://doi.org/10.1101/2023.06.04.543635	2023	22.6	23.4	22	983	161	8	69.4	407	34	237	34	11.75	75.81	56.49	30.2	14.7	15.5	22.77	21.98	14.34	5581.07	1213.45	5248.3	73.14	12.4	1.98
262	Bulinus	Bulinus sp	Tanzania	-2.56201	33.2624	https://doi.org/10.1101/2023.06.04.543635	2023	22.9	23.6	22.1	943	154	6	70.3	398	35	217	35	11.19	76.66	60.68	29.8	15.2	14.6	23.05	22.08	25.06	2251.96	1147.56	4959.51	61.37	13.5	1.88
263	Bulinus	Bulinus sp	Tanzania	-2.53167	33.2374	https://doi.org/10.1101/2023.06.04.543635	2023	22.6	23.3	21.9	1020	158	9	64.9	412	47	247	47	10.21	77.93	57.78	28.8	15.7	13.1	22.88	21.87	16.69	2031.99	1157.95	4516.53	68.66	14.65	2.33
264	Bulinus	Bulinus sp	Tanzania	-2.53345	33.5926	https://doi.org/10.1101/2023.06.04.543635	2023	22.9	23.7	22	880	153	3	70.9	383	25	185	41	11.99	75.9	69.85	30.5	14.7	15.8	23.1	22.43	37.59	3697.23	1155.92	5404.34	44.7	17.68	1.52
265	Bulinus	Bulinus sp	Tanzania	-2.51382	33.614	https://doi.org/10.1101/2023.06.04.543635	2023	22.8	23.5	21.9	897	153	3	70.7	392	26	186	44	11.98	76.33	67.14	30.4	14.7	15.7	23.05	22.35	27.08	5726.71	1174.34	5429.85	62.96	9.89	3.3
266	Bulinus	Bulinus sp	Tanzania	-2.49955	33.589	https://doi.org/10.1101/2023.06.04.543635	2023	22.8	23.5	22	897	154	3	70.4	391	26	187	45	11.93	76.99	65.36	30.3	14.8	15.5	23.05	22.4	30.39	8047.76	1167.57	4725.93	56.6	13	2.2
267	Bulinus	Bulinus sp	Tanzania	-2.48349	33.6122	https://doi.org/10.1101/2023.06.04.543635	2023	22.8	23.5	21.9	887	154	3	70.5	388	26	186	45	11.9	76.77	66.36	30.3	14.8	15.5	23.05	22.37	32.32	8485.97	1170.22	4840.53	54.45	13.14	1.8
268	Bulinus	Bulinus sp	Tanzania	-2.45493	33.6372	https://doi.org/10.1101/2023.06.04.543635	2023	22.5	23.2	21.6	912	154	4	69.1	394	31	192	48	11.52	77.29	65.31	29.7	14.8	14.9	22.73	22.02	20.9	7256.42	1227.3	4296.5	70.02	9	2.24
269	Bulinus	Bulinus sp	Tanzania	-2.44958	33.6622	https://doi.org/10.1101/2023.06.04.543635	2023	22.1	22.9	21.3	914	152	4	68.4	392	33	195	46	11.26	77.11	65.73	29.2	14.6	14.6	22.4	21.68	29.59	4654.42	1280.28	4754.77	57.18	13.31	7.49
270	Bulinus	Bulinus sp	Tanzania	-2.44958	33.6622	https://doi.org/10.1101/2023.06.04.543635	2023	22.1	22.9	21.3	914	152	4	68.4	392	33	195	46	11.26	77.11	65.73	29.2	14.6	14.6	22.4	21.68	29.59	4654.42	1280.28	4754.77	57.18	13.31	7.49
271	Bulinus	Bulinus sp	Tanzania	-2.48349	33.6693	https://doi.org/10.1101/2023.06.04.543635	2023	22.7	23.5	21.8	876	153	3	70.7	385	27	180	45	11.8	76.62	66.53	30.1	14.7	15.4	22.97	22.28	31.97	7050.62	1181.12	5132.95	55.31	12.64	1.86
272	Bulinus	Bulinus sp	Tanzania	-2.47278	33.6515	https://doi.org/10.1101/2023.06.04.543635	2023	22.6	23.3	21.7	902	155	3	69.8	393	28	187	46	11.57	77.17	65.92	29.8	14.8	15	22.82	22.13	23	7323.73	1204.8	4339.73	67.7	9.22	2.16
273	Bulinus	Bulinus sp	Tanzania	-2.50312	33.6782	https://doi.org/10.1101/2023.06.04.543635	2023	22.8	23.5	21.9	869	152	3	71.4	384	26	178	42	11.95	76.11	68.19	30.3	14.6	15.7	23.02	22.32	35.11	5001.7	1176.29	5708.76	50.96	13.85	1.84
274	Bulinus	Bulinus sp	Tanzania	-2.47456	33.63	https://doi.org/10.1101/2023.06.04.543635	2023	22.7	23.4	21.8	896	155	3	70	391	28	187	47	11.74	77.25	64.72	30	14.8	15.2	22.93	22.25	23.71	9163.32	1187.66	4141.88	67.39	8.82	1.68
275	Bulinus	Bulinus sp	Tanzania	-2.84931	33.5192	https://doi.org/10.1101/2023.06.04.543635	2023	22.7	23.6	21.8	891	155	4	74.2	395	21	191	21	11.81	73.8	75.57	30.5	14.5	16	22.8	21.75	22.12	2079.44	1230.63	5728.6	63.51	14.41	1.62
276	Bulinus	Bulinus sp	Tanzania	-2.86835	33.5383	https://doi.org/10.1101/2023.06.04.543635	2023	22.7	23.7	21.8	880	153	4	74.9	393	21	187	21	11.78	73.19	76.51	30.6	14.5	16.1	22.8	21.77	17.54	1181.56	1233.19	5988.41	68.83	13.6	1.58
277	Bulinus	Bulinus sp	Tanzania	-2.72368	33.7115	https://doi.org/10.1101/2023.06.04.543635	2023	22.7	23.5	21.8	845	145	3	73.8	372	23	174	27	12.01	75.05	71.61	30.5	14.5	16	22.88	22.28	24.38	11519.9	1219.89	5493.68	62.6	13	1.63
278	Bulinus	Bulinus sp	Tanzania	-2.51238	33.8486	https://doi.org/10.1101/2023.06.04.543635	2023	22.6	23.3	21.8	841	148	3	70	365	29	169	40	12.1	77.56	66.26	30.1	14.5	15.6	22.95	22.2	24.17	245.9	1210.14	6088.05	60.43	15.26	3.21
279	Bulinus	Bulinus sp	Tanzania	-2.51048	33.7953	https://doi.org/10.1101/2023.06.04.543635	2023	22.7	23.4	21.8	843	147	3	70.2	366	27	172	40	12.16	76.95	66.62	30.3	14.5	15.8	23	22.28	36.45	3361.69	1196.94	5149.25	47.47	16.18	1.55
280	Bulinus	Bulinus sp	Tanzania	-2.48383	33.8029	https://doi.org/10.1101/2023.06.04.543635	2023	22.6	23.2	21.7	857	148	3	69.5	371	29	175	42	12.14	77.34	64.28	30.1	14.4	15.7	22.83	22.12	32.18	2085.19	1223.42	5200.44	55.64	12.24	2.16
281	Bulinus	Bulinus sp	Tanzania	-2.45527	33.8105	https://doi.org/10.1101/2023.06.04.543635	2023	22.4	23	21.5	866	148	4	68.6	374	33	179	45	11.99	77.87	62.83	29.7	14.3	15.4	22.67	21.92	25.17	2708.35	1250.26	5334.03	65.33	9.5	1.95
282	Bulinus	Bulinus sp	Tanzania	-2.44385	33.7915	https://doi.org/10.1101/2023.06.04.543635	2023	22.2	22.9	21.4	883	148	4	67.8	377	34	186	45	11.91	77.83	63.55	29.5	14.2	15.3	22.52	21.77	19.49	63.46	1277.29	4927.02	68.09	12.36	2.69
283	Bulinus	Bulinus sp	Tanzania	-2.41149	33.7648	https://doi.org/10.1101/2023.06.04.543635	2023	22	22.7	21.1	908	149	5	66.7	386	39	194	47	11.87	78.07	62.24	29.3	14.1	15.2	22.28	21.57	19.34	3269.13	1319.94	4898.78	67.05	13.65	3.06
284	Bulinus	Bulinus sp	Tanzania	-2.35819	33.7705	https://doi.org/10.1101/2023.06.04.543635	2023	22.3	22.9	21.5	896	150	4	66.6	381	36	189	50	11.89	78.75	59.87	29.5	14.4	15.1	22.6	21.85	20.36	7966	1259.21	4533.12	65.13	14.57	3.76
285	Bulinus	Bulinus sp	Tanzania	-2.35819	33.7705	https://doi.org/10.1101/2023.06.04.543635	2023	22.3	22.9	21.5	896	150	4	66.6	381	36	189	50	11.89	78.75	59.87	29.5	14.4	15.1	22.6	21.85	20.36	7966	1259.21	4533.12	65.13	14.57	3.76
286	Bulinus	Bulinus sp	Tanzania	-2.37913	33.801	https://doi.org/10.1101/2023.06.04.543635	2023	21.9	22.5	21.1	911	147	5	65.3	383	42	196	49	11.87	78.59	60.4	29.1	14	15.1	22.2	21.45	19.08	5575.09	1334.8	4682.23	66.01	15.04	2.6
287	Bulinus	Bulinus sp	Tanzania	-2.40578	33.7953	https://doi.org/10.1101/2023.06.04.543635	2023	22.1	22.7	21.3	895	148	5	66.5	381	39	190	49	11.96	78.16	61.11	29.4	14.1	15.3	22.42	21.67	23.09	2662.3	1300.89	4849.63	62.19	14.65	2.02
288	Bulinus	Bulinus sp	Tanzania	-2.38294	33.7724	https://doi.org/10.1101/2023.06.04.543635	2023	22.1	22.7	21.2	908	149	5	66.1	383	39	193	48	11.88	78.7	61.51	29.3	14.2	15.1	22.35	21.6	21.79	5610.02	1309.53	4370.58	63.23	14.9	2.11
289	Bulinus	Bulinus sp	Tanzania	-2.35439	33.7896	https://doi.org/10.1101/2023.06.04.543635	2023	22.3	22.9	21.4	897	149	5	66.2	381	38	189	51	11.86	79.06	61.35	29.4	14.4	15	22.57	21.78	19.49	8043.3	1273.45	4568.43	65.42	14.98	3.94
290	Bulinus	Bulinus sp	Tanzania	-2.39436	33.7058	https://doi.org/10.1101/2023.06.04.543635	2023	22.4	23	21.5	906	153	4	66.8	385	35	191	50	11.92	77.89	61.16	29.7	14.4	15.3	22.6	21.92	27.08	2739.13	1257.54	4549.81	57.58	15.29	1.78
291	Bulinus	Bulinus sp	Tanzania	-2.4153	33.6525	https://doi.org/10.1101/2023.06.04.543635	2023	22.1	22.8	21.3	937	154	5	67.4	399	38	202	48	11.58	78.27	60.53	29.3	14.5	14.8	22.38	21.72	27.42	2707.59	1308.78	5548.8	54.2	18.42	10.46
292	Bulinus	Bulinus sp	Tanzania	-2.39055	33.6373	https://doi.org/10.1101/2023.06.04.543635	2023	22.6	23.2	21.8	911	157	4	67.7	392	32	190	53	11.42	78.2	61.27	29.6	15	14.6	22.88	22.13	18.63	1436.46	1195.18	4120.4	69.19	12.04	2.23
293	Bulinus	Bulinus sp	Tanzania	-2.30489	33.7572	https://doi.org/10.1101/2023.06.04.543635	2023	22.8	23.4	22	900	155	4	65.3	384	38	189	59	11.57	79.28	61.11	29.8	15.2	14.6	23.12	22.33	24.43	2758.76	1165.73	3797.41	60.42	15.22	1.84
294	Bulinus	Bulinus sp	Tanzania	-2.34296	33.7458	https://doi.org/10.1101/2023.06.04.543635	2023	22.3	22.9	21.5	912	152	4	66.2	388	38	193	51	11.92	78.4	59.79	29.6	14.4	15.2	22.6	21.88	19.7	7187.65	1261.53	4041.58	67.47	12.75	3.93
295	Bulinus	Bulinus sp	Tanzania	-2.32524	33.8708	https://doi.org/10.1101/2023.06.04.543635	2023	22.3	22.9	21.4	876	145	5	65	372	43	186	52	11.95	79.14	63.33	29.5	14.4	15.1	22.65	21.8	19.31	3556.21	1271.96	4958.7	66.88	14.01	2.9
296	Bulinus	Bulinus sp	Tanzania	-2.36688	33.8797	https://doi.org/10.1101/2023.06.04.543635	2023	22.2	22.8	21.3	877	146	5	66.1	374	42	187	50	11.93	78.45	63.03	29.4	14.2	15.2	22.47	21.67	19.07	2762.92	1294.92	4734.07	67.57	13.37	2.21
297	Bulinus	Bulinus sp	Tanzania	-2.34011	33.9065	https://doi.org/10.1101/2023.06.04.543635	2023	22.3	22.9	21.4	878	145	5	64.7	372	43	186	52	11.96	79.19	62.47	29.5	14.4	15.1	22.6	21.77	27.17	839.91	1280.02	5163.67	56.8	15.98	1.79
298	Bulinus	Bulinus sp	Tanzania	-2.38197	33.8785	https://doi.org/10.1101/2023.06.04.543635	2023	22.2	22.8	21.3	876	146	5	65.6	371	41	185	50	11.9	78.29	63.6	29.5	14.3	15.2	22.52	21.72	22.08	2015.41	1285.66	4945.65	64.19	13.71	1.91
299	Bulinus	Bulinus sp	Tanzania	-2.33795	33.882	https://doi.org/10.1101/2023.06.04.543635	2023	22.2	22.7	21.3	886	147	5	65.1	377	44	189	51	11.93	79.5	61.39	29.3	14.3	15	22.48	21.67	22.82	3183.71	1296.59	5493.45	61.88	15.33	2.16
300	Bulinus	Bulinus sp	Tanzania	-2.31892	33.8927	https://doi.org/10.1101/2023.06.04.543635	2023	22.4	23	21.6	870	144	5	64.9	369	41	183	52	11.99	79.42	61.94	29.6	14.5	15.1	22.77	21.93	18.06	862.03	1248.32	4615.56	69.79	12.14	3.04
301	Bulinus	Bulinus sp	Tanzania	-2.40279	33.9052	https://doi.org/10.1101/2023.06.04.543635	2023	22.3	22.9	21.4	867	145	5	65.7	368	41	181	49	11.93	78	65.2	29.6	14.3	15.3	22.6	21.8	26.73	2016.32	1266.17	5537.9	59.29	14	1.7
302	Bulinus	Bulinus sp	Tanzania	-2.36688	33.8797	https://doi.org/10.1101/2023.06.04.543635	2023	22.2	22.8	21.3	877	146	5	66.1	374	42	187	50	11.93	78.45	63.03	29.4	14.2	15.2	22.47	21.67	19.07	2762.92	1294.92	4734.07	67.57	13.37	2.21
303	Bulinus	Bulinus sp	Tanzania	-2.37781	33.9052	https://doi.org/10.1101/2023.06.04.543635	2023	22.3	22.9	21.4	868	144	5	65.5	367	40	182	50	11.96	78.16	63.8	29.6	14.3	15.3	22.58	21.8	25.18	1439.01	1270.95	5445.99	61.77	13.11	1.63
304	Bulinus	Bulinus sp	Tanzania	-2.37781	33.9052	https://doi.org/10.1101/2023.06.04.543635	2023	22.3	22.9	21.4	868	144	5	65.5	367	40	182	50	11.96	78.16	63.8	29.6	14.3	15.3	22.58	21.8	25.18	1439.01	1270.95	5445.99	61.77	13.11	1.63
305	Bulinus	Bulinus sp	Tanzania	-2.28679	33.8017	https://doi.org/10.1101/2023.06.04.543635	2023	22.8	23.4	21.9	884	152	4	65.5	379	39	185	57	11.41	79.78	61.59	29.5	15.2	14.3	23.15	22.27	22.03	3187.68	1160.72	3942.33	62.32	15.58	1.74
306	Bulinus	Bulinus sp	Tanzania	-2.40093	33.6964	https://doi.org/10.1101/2023.06.04.543635	2023	22.2	22.9	21.4	915	152	4	67.1	390	36	195	48	11.86	78.02	59.75	29.6	14.4	15.2	22.47	21.82	23.4	1348.07	1289.37	4657.38	62.21	14.35	4.32
307	Bulinus	Bulinus sp	Tanzania	-2.40378	33.6526	https://doi.org/10.1101/2023.06.04.543635	2023	22.3	22.9	21.5	931	155	4	67.3	397	37	201	49	11.66	78.77	59.59	29.4	14.6	14.8	22.52	21.85	23.63	1982.63	1275.49	5105.92	61.36	15.18	9.72
308	Bulinus	Bulinus sp	Tanzania	-2.40616	33.6412	https://doi.org/10.1101/2023.06.04.543635	2023	22.5	23.1	21.6	928	156	4	67.4	397	35	197	50	11.7	78	61.32	29.7	14.7	15	22.73	22.03	19.9	2741.63	1241.76	4216.57	66.97	13.16	5.44
309	Bulinus	Bulinus sp	Tanzania	-2.46042	33.6521	https://doi.org/10.1101/2023.06.04.543635	2023	22.5	23.2	21.6	903	154	3	69.6	393	30	189	47	11.52	76.78	65.85	29.7	14.7	15	22.73	22	22.02	6610.1	1219.92	4192.55	68.89	9.02	2.18
310	Bulinus	Bulinus sp	Tanzania	-2.46755	33.6636	https://doi.org/10.1101/2023.06.04.543635	2023	22.5	23.3	21.6	893	154	3	70.2	391	28	186	45	11.52	76.27	67.63	29.8	14.7	15.1	22.77	22.07	21.38	6809.72	1210.44	4296.24	69.55	9.07	1.96
311	Bulinus	Bulinus sp	Tanzania	-2.44471	33.6469	https://doi.org/10.1101/2023.06.04.543635	2023	22.3	23	21.5	915	154	4	68.6	393	32	195	47	11.42	77.14	64.86	29.5	14.7	14.8	22.58	21.87	24.93	5953.83	1252.59	4610.01	64.8	10.19	3.75
312	Bulinus	Bulinus sp	Tanzania	-2.49849	33.6184	https://doi.org/10.1101/2023.06.04.543635	2023	22.8	23.6	21.9	887	154	3	70.5	388	26	185	45	11.97	76.27	66.96	30.4	14.7	15.7	23.07	22.4	37.07	7564.69	1166.49	4116.04	46.3	16.69	1.96
313	Bulinus	Bulinus truncatus	Uganda	-0.23731	32.3733	https://doi.org/10.3389/fenvs.2022.902900	2022	21.7	22.3	21	2022	312	96	44.4	841	299	478	348	7.42	82.41	51.32	26.2	17.2	9	22.08	21.08	NA	0	1134.06	303.41	NA	NA	0.05
314	Bulinus	Bulinus truncatus	Uganda	0.1377	33.614	https://doi.org/10.3389/fenvs.2022.902900	2022	22.3	23	21.6	1258	212	51	46.6	511	170	295	170	8.61	84.4	55.16	27.6	17.4	10.2	22.7	21.58	NA	0	1134.03	153.25	NA	NA	0.03
315	Bulinus	Bulinus truncatus	Uganda	0.1467	33.6258	https://doi.org/10.1186/s13071-020-04281-1	2022	22.3	23	21.6	1240	208	52	45.9	499	170	290	170	8.6	84.31	55.55	27.6	17.4	10.2	22.73	21.58	NA	0	1134	-348.72	NA	NA	0
316	Bulinus	Bulinus truncatus	Uganda	-0.27263	32.2691	https://doi.org/10.1186/s13071-020-04281-1	2022	21.7	22.3	21	1984	308	89	45.8	833	287	460	339	7.49	82.33	51.81	26.2	17.1	9.1	22	21.03	NA	0	1134	-385.64	NA	NA	0
317	Bulinus	Bulinus truncatus	Tanzania	-2.33772	31.7517	https://doi.org/10.3389/fenvs.2022.902900	2022	22.1	22.5	21.7	1051	181	2	66.2	417	26	322	26	8.63	79.94	37.83	27.4	16.6	10.8	22.12	21.68	28.62	145.61	1136.58	3216.55	48.91	22.48	0.78
318	Bulinus	Bulinus truncatus	Tanzania	-2.585	32.8854	https://doi.org/10.3389/fenvs.2022.902900	2022	22.7	23.1	22	1007	157	9	65.8	398	40	263	40	9.33	80.39	48.73	28	16.4	11.6	22.93	22	NA	1196.9	1139.8	4037.76	NA	NA	2.44
319	Bulinus	Bulinus truncatus	Tanzania	-2.58434	34.8833	https://doi.org/10.3389/fenvs.2022.902900	2022	19.4	20.4	17.9	797	130	11	66.6	354	47	320	47	11.99	75.9	102.12	26.8	11	15.8	20.33	17.93	31.01	10675.4	1624.18	6046.18	35.15	33.9	2.68
320	Bulinus	Bulinus truncatus	Tanzania	-1.17769	31.8779	https://doi.org/10.1186/s13071-020-04281-1	2022	21.3	21.7	20.7	1829	326	47	57.1	826	176	490	176	8.64	83.09	42.07	26.1	15.7	10.4	21.55	20.68	31.21	445.37	1137.77	3493.55	43.68	25.09	1.53
321	Bulinus	Bulinus truncatus	Tanzania	-1.47796	31.7498	https://doi.org/10.1186/s13071-020-04281-1	2022	21.1	21.5	20.6	1793	339	33	60.4	805	135	688	135	8.89	84.68	36.4	25.9	15.4	10.5	21.35	20.58	33.54	642.13	1163.83	6252.54	44.54	22.1	4.83
322	Bulinus	Bulinus truncatus	Tanzania	-2.3373	31.7517	https://doi.org/10.1186/s13071-020-04281-1	2022	22.1	22.5	21.7	1051	181	2	66.2	417	26	322	26	8.63	79.94	37.83	27.4	16.6	10.8	22.12	21.68	28.62	145.61	1136.58	3216.55	48.91	22.48	0.78
323	Bulinus	Bulinus truncatus	Tanzania	-2.43669	32.4116	https://doi.org/10.1186/s13071-020-04281-1	2022	22.5	23.1	21.9	1087	172	11	58.4	408	55	338	55	9.07	78.23	48.83	27.9	16.3	11.6	22.85	21.88	32.91	1196.53	1139.1	3725.54	45.63	21.46	1.42
324	Biomphalaria	Biomphalaria sp	Uganda	-0.08832	32.6528	https://doi.org/10.1016/j.actatropica.2012.02.005	2012	21.79	22.35	21.08	1728	261	80	42.51	701	253	412	281	7.47	83.06	50.32	26.3	17.3	9	22.13	21.15	NA	0	1134.79	632.23	NA	NA	0.48
325	Biomphalaria	Biomphalaria sp	Uganda	-0.08871	32.6526	https://doi.org/10.1016/j.actatropica.2012.02.005	2012	21.79	22.35	21.08	1728	261	80	42.51	701	253	412	281	7.47	83.06	50.32	26.3	17.3	9	22.13	21.15	NA	0	1134.79	632.23	NA	NA	0.48
326	Biomphalaria	Biomphalaria sp	Uganda	-0.08919	32.6523	https://doi.org/10.1016/j.actatropica.2012.02.005	2012	21.79	22.35	21.08	1728	261	80	42.51	701	253	412	281	7.47	83.06	50.32	26.3	17.3	9	22.13	21.15	NA	0	1134.79	632.23	NA	NA	0.48
327	Biomphalaria	Biomphalaria sp	Uganda	-0.08903	32.652	https://doi.org/10.1016/j.actatropica.2012.02.005	2012	21.79	22.35	21.08	1728	261	80	42.51	701	253	412	281	7.47	83.06	50.32	26.3	17.3	9	22.13	21.15	NA	0	1134.79	632.23	NA	NA	0.48
328	Biomphalaria	Biomphalaria sp	Uganda	-0.08901	32.6507	https://doi.org/10.1016/j.actatropica.2012.02.005	2012	21.79	22.35	21.08	1728	261	80	42.51	701	253	412	281	7.47	83.06	50.32	26.3	17.3	9	22.13	21.15	NA	0	1134.79	632.23	NA	NA	0.48
329	Biomphalaria	Biomphalaria sp	Uganda	-0.08893	32.6503	https://doi.org/10.1016/j.actatropica.2012.02.005	2012	21.79	22.35	21.08	1728	261	80	42.51	701	253	412	281	7.47	83.06	50.32	26.3	17.3	9	22.13	21.15	NA	0	1134.79	632.23	NA	NA	0.48
330	Biomphalaria	Biomphalaria sp	Uganda	-0.08883	32.6485	https://doi.org/10.1016/j.actatropica.2012.02.005	2012	21.8	22.37	21.1	1726	259	80	42.13	697	251	413	283	7.45	82.78	50.68	26.3	17.3	9	22.15	21.15	29.7	0	1135.82	1274.86	42.87	27.43	1.04
331	Biomphalaria	Biomphalaria sp	Uganda	-0.08847	32.6472	https://doi.org/10.1016/j.actatropica.2012.02.005	2012	21.8	22.37	21.1	1726	259	80	42.13	697	251	413	283	7.45	82.78	50.68	26.3	17.3	9	22.15	21.15	29.7	0	1135.82	1274.86	42.87	27.43	1.04
332	Biomphalaria	Biomphalaria sp	Uganda	-0.08838	32.6469	https://doi.org/10.1016/j.actatropica.2012.02.005	2012	21.8	22.37	21.1	1726	259	80	42.13	697	251	413	283	7.45	82.78	50.68	26.3	17.3	9	22.15	21.15	29.7	0	1135.82	1274.86	42.87	27.43	1.04
333	Biomphalaria	Biomphalaria sp	Uganda	-0.08838	32.6469	https://doi.org/10.1016/j.actatropica.2012.02.005	2012	21.8	22.37	21.1	1726	259	80	42.13	697	251	413	283	7.45	82.78	50.68	26.3	17.3	9	22.15	21.15	29.7	0	1135.82	1274.86	42.87	27.43	1.04
334	Biomphalaria	Biomphalaria sp	Uganda	-0.08776	32.6459	https://doi.org/10.1016/j.actatropica.2012.02.005	2012	21.8	22.37	21.1	1726	259	80	42.13	697	251	413	283	7.45	82.78	50.68	26.3	17.3	9	22.15	21.15	29.7	0	1135.82	1274.86	42.87	27.43	1.04
335	Biomphalaria	Biomphalaria sp	Uganda	-0.0868	32.6435	https://doi.org/10.1016/j.actatropica.2012.02.005	2012	21.8	22.37	21.1	1726	259	80	42.13	697	251	413	283	7.45	82.78	50.68	26.3	17.3	9	22.15	21.15	29.7	0	1135.82	1274.86	42.87	27.43	1.04
336	Biomphalaria	Biomphalaria sp	Uganda	-0.08585	32.6442	https://doi.org/10.1016/j.actatropica.2012.02.005	2012	21.8	22.37	21.1	1726	259	80	42.13	697	251	413	283	7.45	82.78	50.68	26.3	17.3	9	22.15	21.15	29.7	0	1135.82	1274.86	42.87	27.43	1.04
337	Biomphalaria	Biomphalaria sp	Uganda	-0.08536	32.645	https://doi.org/10.1016/j.actatropica.2012.02.005	2012	21.8	22.37	21.1	1726	259	80	42.13	697	251	413	283	7.45	82.78	50.68	26.3	17.3	9	22.15	21.15	29.7	0	1135.82	1274.86	42.87	27.43	1.04
338	Biomphalaria	Biomphalaria sp	Uganda	-0.08492	32.6463	https://doi.org/10.1016/j.actatropica.2012.02.005	2012	21.8	22.37	21.1	1726	259	80	42.13	697	251	413	283	7.45	82.78	50.68	26.3	17.3	9	22.15	21.15	29.7	0	1135.82	1274.86	42.87	27.43	1.04
339	Biomphalaria	Biomphalaria sp	Uganda	-0.0851	32.6479	https://doi.org/10.1016/j.actatropica.2012.02.005	2012	21.8	22.37	21.1	1726	259	80	42.13	697	251	413	283	7.45	82.78	50.68	26.3	17.3	9	22.15	21.15	29.7	0	1135.82	1274.86	42.87	27.43	1.04
340	Biomphalaria	Biomphalaria sp	Uganda	-0.08526	32.6483	https://doi.org/10.1016/j.actatropica.2012.02.005	2012	21.8	22.37	21.1	1726	259	80	42.13	697	251	413	283	7.45	82.78	50.68	26.3	17.3	9	22.15	21.15	29.7	0	1135.82	1274.86	42.87	27.43	1.04
341	Biomphalaria	Biomphalaria sp	Uganda	-0.08535	32.6495	https://doi.org/10.1016/j.actatropica.2012.02.005	2012	21.8	22.37	21.1	1726	259	80	42.13	697	251	413	283	7.45	82.78	50.68	26.3	17.3	9	22.15	21.15	29.7	0	1135.82	1274.86	42.87	27.43	1.04
342	Biomphalaria	Biomphalaria sp	Uganda	-0.08541	32.6503	https://doi.org/10.1016/j.actatropica.2012.02.005	2012	21.79	22.35	21.08	1728	261	80	42.51	701	253	412	281	7.47	83.06	50.32	26.3	17.3	9	22.13	21.15	NA	0	1134.79	632.23	NA	NA	0.48
343	Biomphalaria	Biomphalaria sp	Uganda	-0.08567	32.2507	https://doi.org/10.1016/j.actatropica.2012.02.005	2012	21.76	22.32	21.05	1575	245	65	43.21	640	243	352	258	7.46	81.96	51.31	26.3	17.2	9.1	22.13	21.1	NA	0	1134	-21.99	NA	NA	0
344	Biomphalaria	Biomphalaria sp	Uganda	-0.08662	32.6527	https://doi.org/10.1016/j.actatropica.2012.02.005	2012	21.79	22.35	21.08	1728	261	80	42.51	701	253	412	281	7.47	83.06	50.32	26.3	17.3	9	22.13	21.15	NA	0	1134.79	632.23	NA	NA	0.48
345	Biomphalaria	Biomphalaria sp	Uganda	-0.09988	32.653	https://doi.org/10.1016/j.actatropica.2012.02.005	2012	21.79	22.37	21.08	1739	261	81	42.24	704	254	416	284	7.48	82.23	50.89	26.4	17.3	9.1	22.13	21.15	NA	0	1134.68	603.85	NA	NA	0.44
346	Biomphalaria	Biomphalaria sp	Uganda	-0.1002	32.6539	https://doi.org/10.1016/j.actatropica.2012.02.005	2012	21.73	22.33	21	1751	264	81	42.88	713	252	418	286	7.52	81.7	53.02	26.4	17.2	9.2	22.08	21.07	29.69	300.14	1141.85	3867.89	42.71	27.75	3.46
347	Biomphalaria	Biomphalaria sp	Uganda	-0.10095	32.6554	https://doi.org/10.1016/j.actatropica.2012.02.005	2012	21.73	22.33	21	1751	264	81	42.88	713	252	418	286	7.52	81.7	53.02	26.4	17.2	9.2	22.08	21.07	29.69	300.14	1141.85	3867.89	42.71	27.75	3.46
348	Biomphalaria	Biomphalaria sp	Uganda	-0.10227	32.6581	https://doi.org/10.1016/j.actatropica.2012.02.005	2012	21.73	22.33	21	1751	264	81	42.88	713	252	418	286	7.52	81.7	53.02	26.4	17.2	9.2	22.08	21.07	29.69	300.14	1141.85	3867.89	42.71	27.75	3.46
349	Biomphalaria	Biomphalaria sp	Uganda	-0.10281	32.6574	https://doi.org/10.1016/j.actatropica.2012.02.005	2012	21.73	22.33	21	1751	264	81	42.88	713	252	418	286	7.52	81.7	53.02	26.4	17.2	9.2	22.08	21.07	29.69	300.14	1141.85	3867.89	42.71	27.75	3.46
350	Biomphalaria	Biomphalaria sp	Uganda	-0.10328	32.6561	https://doi.org/10.1016/j.actatropica.2012.02.005	2012	21.73	22.33	21	1751	264	81	42.88	713	252	418	286	7.52	81.7	53.02	26.4	17.2	9.2	22.08	21.07	29.69	300.14	1141.85	3867.89	42.71	27.75	3.46
351	Biomphalaria	Biomphalaria sp	Uganda	-0.10404	32.6568	https://doi.org/10.1016/j.actatropica.2012.02.005	2012	21.73	22.33	21	1751	264	81	42.88	713	252	418	286	7.52	81.7	53.02	26.4	17.2	9.2	22.08	21.07	29.69	300.14	1141.85	3867.89	42.71	27.75	3.46
352	Biomphalaria	Biomphalaria sp	Uganda	-0.10507	32.6562	https://doi.org/10.1016/j.actatropica.2012.02.005	2012	21.73	22.33	21	1751	264	81	42.88	713	252	418	286	7.52	81.7	53.02	26.4	17.2	9.2	22.08	21.07	29.69	300.14	1141.85	3867.89	42.71	27.75	3.46
353	Biomphalaria	Biomphalaria sp	Uganda	-0.1063	32.6539	https://doi.org/10.1016/j.actatropica.2012.02.005	2012	21.73	22.33	21	1751	264	81	42.88	713	252	418	286	7.52	81.7	53.02	26.4	17.2	9.2	22.08	21.07	29.69	300.14	1141.85	3867.89	42.71	27.75	3.46
354	Biomphalaria	Biomphalaria sp	Uganda	-0.10671	32.6524	https://doi.org/10.1016/j.actatropica.2012.02.005	2012	21.73	22.33	21	1751	264	81	42.88	713	252	418	286	7.52	81.7	53.02	26.4	17.2	9.2	22.08	21.07	29.69	300.14	1141.85	3867.89	42.71	27.75	3.46
355	Biomphalaria	Biomphalaria sp	Uganda	-0.10684	32.652	https://doi.org/10.1016/j.actatropica.2012.02.005	2012	21.73	22.33	21	1751	264	81	42.88	713	252	418	286	7.52	81.7	53.02	26.4	17.2	9.2	22.08	21.07	29.69	300.14	1141.85	3867.89	42.71	27.75	3.46
356	Biomphalaria	Biomphalaria sp	Uganda	-0.10719	32.6513	https://doi.org/10.1016/j.actatropica.2012.02.005	2012	21.73	22.33	21	1751	264	81	42.88	713	252	418	286	7.52	81.7	53.02	26.4	17.2	9.2	22.08	21.07	29.69	300.14	1141.85	3867.89	42.71	27.75	3.46
357	Biomphalaria	Biomphalaria sp	Uganda	-0.10748	32.6508	https://doi.org/10.1016/j.actatropica.2012.02.005	2012	21.73	22.33	21	1751	264	81	42.88	713	252	418	286	7.52	81.7	53.02	26.4	17.2	9.2	22.08	21.07	29.69	300.14	1141.85	3867.89	42.71	27.75	3.46
358	Biomphalaria	Biomphalaria sp	Uganda	-0.10721	32.648	https://doi.org/10.1016/j.actatropica.2012.02.005	2012	21.8	22.38	21.1	1756	262	80	43	716	251	420	286	7.49	82.33	51.41	26.4	17.3	9.1	22.17	21.15	NA	618.61	1136.22	2694.43	NA	NA	1.14
359	Biomphalaria	Biomphalaria sp	Uganda	-0.1066	32.6478	https://doi.org/10.1016/j.actatropica.2012.02.005	2012	21.8	22.38	21.1	1756	262	80	43	716	251	420	286	7.49	82.33	51.41	26.4	17.3	9.1	22.17	21.15	NA	618.61	1136.22	2694.43	NA	NA	1.14
360	Biomphalaria	Biomphalaria sp	Uganda	-0.10528	32.6487	https://doi.org/10.1016/j.actatropica.2012.02.005	2012	21.8	22.38	21.1	1756	262	80	43	716	251	420	286	7.49	82.33	51.41	26.4	17.3	9.1	22.17	21.15	NA	618.61	1136.22	2694.43	NA	NA	1.14
361	Biomphalaria	Biomphalaria sp	Uganda	-0.10404	32.6493	https://doi.org/10.1016/j.actatropica.2012.02.005	2012	21.8	22.38	21.1	1756	262	80	43	716	251	420	286	7.49	82.33	51.41	26.4	17.3	9.1	22.17	21.15	NA	618.61	1136.22	2694.43	NA	NA	1.14
362	Biomphalaria	Biomphalaria sp	Uganda	-0.10229	32.6506	https://doi.org/10.1016/j.actatropica.2012.02.005	2012	21.73	22.33	21	1751	264	81	42.88	713	252	418	286	7.52	81.7	53.02	26.4	17.2	9.2	22.08	21.07	29.69	300.14	1141.85	3867.89	42.71	27.75	3.46
363	Biomphalaria	Biomphalaria sp	Uganda	-0.10015	32.6519	https://doi.org/10.1016/j.actatropica.2012.02.005	2012	21.73	22.33	21	1751	264	81	42.88	713	252	418	286	7.52	81.7	53.02	26.4	17.2	9.2	22.08	21.07	29.69	300.14	1141.85	3867.89	42.71	27.75	3.46
364	Biomphalaria	Biomphalaria sp	Uganda	-0.10143	32.6517	https://doi.org/10.1016/j.actatropica.2012.02.005	2012	21.73	22.33	21	1751	264	81	42.88	713	252	418	286	7.52	81.7	53.02	26.4	17.2	9.2	22.08	21.07	29.69	300.14	1141.85	3867.89	42.71	27.75	3.46
365	Biomphalaria	Biomphalaria sp	Uganda	0.12739	34.7423	unpublished collection from the Justus Liebig University Giessen, Germany	2010	20.23	21.13	19.32	1878	273	74	36.07	685	286	347	458	12.02	82.31	71.11	28	13.4	14.6	20.5	20.92	42.54	2299.83	1556.46	6340.86	32.35	25.04	5.24
366	Biomphalaria	Biomphalaria sp	Rwanda	-2.68223	30.2538	unpublished collection from the Justus Liebig University Giessen, Germany	2024	20.12	20.78	19.82	1015	174	3	62.4	409	33	152	340	10.72	79.38	43.87	27.2	13.7	13.5	19.92	20.25	39.81	6084.36	1452.24	6661.44	40.66	19.51	12.58
367	Biomphalaria	Biomphalaria sp	Rwanda	-1.43325	30.2601	unpublished collection from the Justus Liebig University Giessen, Germany	2024	20.5	20.82	20.3	898	150	8	54.59	350	55	190	291	11.87	85.37	27.8	27.5	13.6	13.9	20.47	20.5	33.89	1372.61	1374.07	5247.41	44.1	22	3.25
368	Biomphalaria	Biomphalaria sp	Rwanda	-1.33299	30.2965	unpublished collection from the Justus Liebig University Giessen, Germany	2024	20.57	20.9	20.32	891	147	8	53.92	343	57	197	127	11.88	84.88	28.87	27.6	13.6	14	20.55	20.52	29.71	530.52	1354.31	6030.32	50.02	20.27	3.04
369	Biomphalaria	Biomphalaria sp	Rwanda	-1.34818	30.2932	unpublished collection from the Justus Liebig University Giessen, Germany	2024	20.51	20.83	20.27	909	153	8	54.5	355	58	200	131	11.88	84.82	27.48	27.5	13.5	14	20.48	20.47	29.74	407.01	1370.46	5736.23	50.8	19.48	4.18
370	Biomphalaria	Biomphalaria sp	Rwanda	-1.39505	30.2176	unpublished collection from the Justus Liebig University Giessen, Germany	2024	19.9	20.18	19.68	923	154	8	54.16	357	57	197	130	11.81	86.19	25.27	26.8	13.1	13.7	19.88	19.87	35.91	1666.99	1471.57	5812.64	47.03	17.09	6.33
371	Biomphalaria	Biomphalaria sp	Rwanda	-1.40318	30.2764	unpublished collection from the Justus Liebig University Giessen, Germany	2024	20.59	20.9	20.38	934	153	9	52.87	358	62	212	132	11.93	85.79	28.13	27.6	13.7	13.9	20.55	20.58	31.38	490.86	1360.26	5380.52	46.34	22.28	2.39
372	Biomphalaria	Biomphalaria sp	Rwanda	-1.4361	30.3078	unpublished collection from the Justus Liebig University Giessen, Germany	2024	20.35	20.68	20.15	894	151	7	55.6	350	51	189	291	11.89	85.55	27.59	27.4	13.5	13.9	20.3	20.38	25.95	2756.23	1424.39	5617.28	54.02	20.12	5.93
373	Biomphalaria	Biomphalaria sp	Rwanda	-1.43924	30.3081	unpublished collection from the Justus Liebig University Giessen, Germany	2024	20.35	20.68	20.15	894	151	7	55.6	350	51	189	291	11.89	85.55	27.59	27.4	13.5	13.9	20.3	20.38	25.95	2756.23	1424.39	5617.28	54.02	20.12	5.93
374	Biomphalaria	Biomphalaria sp	Rwanda	-1.82559	30.3614	unpublished collection from the Justus Liebig University Giessen, Germany	2024	20.17	20.58	19.93	927	163	8	58.6	383	47	173	290	11.23	82.6	33.53	27.2	13.6	13.6	20.13	20.2	43.63	2036.75	1479.7	5341.47	38.15	18.35	6.1
375	Biomphalaria	Biomphalaria sp	Rwanda	-1.80749	30.3725	unpublished collection from the Justus Liebig University Giessen, Germany	2024	20.08	20.48	19.88	924	157	8	57.65	379	47	174	291	11.38	83.09	31.07	27.1	13.4	13.7	20.03	20.13	41.83	4898.79	1485.56	5157.38	37.27	20.86	6.1
376	Biomphalaria	Biomphalaria sp	Rwanda	-1.8067	30.3754	unpublished collection from the Justus Liebig University Giessen, Germany	2024	20.02	20.43	19.8	920	159	8	58.11	377	47	173	291	11.38	83.03	32.37	27.1	13.4	13.7	19.97	20.08	41.49	5198.01	1497.23	5348.65	37.73	20.73	5.98
377	Biomphalaria	Biomphalaria sp	Rwanda	-1.8104	30.3753	unpublished collection from the Justus Liebig University Giessen, Germany	2024	20.11	20.53	19.9	927	161	9	57.77	381	50	174	291	11.38	82.43	33.04	27.2	13.4	13.8	20.07	20.15	41.84	4409.03	1486.9	5203.07	38.2	19.94	6.28
378	Biomphalaria	Biomphalaria sp	Rwanda	-1.83349	30.4924	unpublished collection from the Justus Liebig University Giessen, Germany	2024	20.03	20.45	19.83	939	165	8	59.51	394	46	171	294	11.27	82.84	31.79	27	13.4	13.6	20	20.07	40.67	2413.66	1520.82	5779.75	39.48	19.9	7.54
379	Biomphalaria	Biomphalaria sp	Rwanda	-1.83511	30.485	unpublished collection from the Justus Liebig University Giessen, Germany	2024	20.04	20.45	19.83	942	165	8	59	394	48	172	294	11.2	82.35	31.68	27	13.4	13.6	20	20.08	39.49	1801.19	1516.11	5571.96	41.32	19.27	9.14
380	Biomphalaria	Biomphalaria sp	Rwanda	-2.2591	30.4017	unpublished collection from the Justus Liebig University Giessen, Germany	2024	20.69	21.28	20.38	912	156	5	60.91	363	36	148	111	10.89	79.5	41.24	27.7	14	13.7	20.67	20.65	40.51	2038.9	1387.2	6253.84	42.14	17.43	7.69
381	Biomphalaria	Biomphalaria sp	Rwanda	-1.85929	30.4303	unpublished collection from the Justus Liebig University Giessen, Germany	2024	20.24	20.65	20.03	953	163	9	57.25	391	51	185	296	10.45	82.28	31.83	26.8	14.1	12.7	20.22	20.27	34.33	1.52	1464.25	5251.2	41.6	24.03	5.36
382	Biomphalaria	Biomphalaria sp	Rwanda	-1.87856	30.4339	unpublished collection from the Justus Liebig University Giessen, Germany	2024	20.06	20.48	19.85	950	164	9	58.11	394	49	181	295	10.68	82.18	32.95	26.7	13.7	13	20.03	20.07	42.42	913.94	1505.04	6201.58	40.35	17.25	4.69
383	Biomphalaria	Biomphalaria sp	Rwanda	-2.3513	30.0427	unpublished collection from the Justus Liebig University Giessen, Germany	2024	21.02	21.55	20.78	1026	168	4	57.65	406	44	183	301	10.8	81.2	36.39	28	14.7	13.3	20.9	21.08	NA	570.38	1364.71	3186.97	NA	NA	3.45
384	Biomphalaria	Biomphalaria sp	Rwanda	-2.34895	30.0434	unpublished collection from the Justus Liebig University Giessen, Germany	2024	20.99	21.52	20.73	1008	167	4	58.26	398	42	177	295	10.86	81.64	36.56	28	14.7	13.3	20.85	21.07	NA	533.22	1370.65	5159.64	NA	NA	5.14
385	Biomphalaria	Biomphalaria sp	Rwanda	-2.42214	29.8693	unpublished collection from the Justus Liebig University Giessen, Germany	2024	20.62	20.95	20.43	1111	183	4	57.97	445	47	198	331	10.88	82.45	25.08	27.5	14.3	13.2	20.48	20.7	36.84	3523.52	1452.12	5924.82	42.15	20.97	9.37
386	Biomphalaria	Biomphalaria sp	Rwanda	-2.39889	29.7203	unpublished collection from the Justus Liebig University Giessen, Germany	2024	19.54	20.03	19.3	1222	200	8	54.4	483	69	229	181	10.88	80.56	33.31	26.5	13	13.5	19.42	19.57	33.17	3149.51	1609.07	6191.88	46.48	20.46	8.37
387	Biomphalaria	Biomphalaria sp	Rwanda	-2.42214	29.8693	unpublished collection from the Justus Liebig University Giessen, Germany	2024	20.62	20.95	20.43	1111	183	4	57.97	445	47	198	331	10.88	82.45	25.08	27.5	14.3	13.2	20.48	20.7	36.84	3523.52	1452.12	5924.82	42.15	20.97	9.37
388	Biomphalaria	Biomphalaria sp	Rwanda	-1.90404	30.1054	unpublished collection from the Justus Liebig University Giessen, Germany	2024	20.4	20.83	20.15	1021	179	8	58.04	423	54	190	311	11.18	84.02	35.32	27.3	14	13.3	20.33	20.47	36.33	4084.22	1430.32	5360.68	47.15	16.58	7.91
389	Biomphalaria	Biomphalaria sp	Rwanda	-1.79618	30.1738	unpublished collection from the Justus Liebig University Giessen, Germany	2024	19.98	20.33	19.75	1033	182	8	58.53	438	56	194	164	11.08	84.61	32.3	26.7	13.6	13.1	19.92	20	35.01	596.61	1502.69	5843.85	44.82	20.23	12.96
390	Biomphalaria	Biomphalaria sp	Rwanda	-1.77732	30.1376	unpublished collection from the Justus Liebig University Giessen, Germany	2024	20.08	20.43	19.85	1057	186	9	57.4	443	64	200	317	11.08	84.61	32.02	26.8	13.7	13.1	20.03	20.1	37.19	537.49	1461.52	6195.08	42.34	20.55	8.74
391	Biomphalaria	Biomphalaria sudanica	Kenya	-0.1463	34.7355	https://doi.org/10.1111/j.1440-1770.2010.00434.x	2010	22.74	23.58	21.8	1281	201	59	38.57	507	238	291	250	10.58	83.99	70.29	29.2	16.6	12.6	23.02	23.38	38.76	863.61	1138.34	4542.49	33.9	27.56	1.39
392	Biomphalaria	Biomphalaria sudanica	Kenya	-0.1539	34.7266	https://doi.org/10.1111/j.1440-1770.2010.00434.x	2010	22.74	23.55	21.82	1265	200	57	39.26	504	234	287	244	10.36	84.9	68.23	29	16.8	12.2	23.02	23.35	NA	0	1134	-900.16	NA	NA	0
393	Biomphalaria	Biomphalaria sudanica	Kenya	-0.3164	34.756	https://doi.org/10.1111/j.1440-1770.2010.00434.x	2010	22.68	23.45	21.82	1145	175	46	39.87	460	210	247	234	10.89	85.09	64.19	29.3	16.5	12.8	22.98	23.22	37.94	358.47	1137.7	3213.09	35.8	26.08	0.99
394	Biomphalaria	Biomphalaria sudanica	Kenya	-0.3167	34.7561	https://doi.org/10.1111/j.1440-1770.2010.00434.x	2010	22.72	23.5	21.87	1148	176	46	40.32	464	209	248	234	11.11	84.8	64.19	29.5	16.4	13.1	23	23.27	NA	550.62	1134.73	761.16	NA	NA	0.34
395	Biomphalaria	Biomphalaria sudanica	Kenya	-0.3168	34.7556	https://doi.org/10.1111/j.1440-1770.2010.00434.x	2010	22.72	23.5	21.87	1148	176	46	40.32	464	209	248	234	11.11	84.8	64.19	29.5	16.4	13.1	23	23.27	NA	550.62	1134.73	761.16	NA	NA	0.34
396	Biomphalaria	Biomphalaria sudanica	Kenya	-0.4743	34.4057	https://doi.org/10.1111/j.1440-1770.2010.00434.x	2010	22.61	23.4	21.73	1120	197	41	49.77	480	178	227	178	10.99	83.91	66.03	29.4	16.3	13.1	22.92	21.73	37.33	749.95	1146.34	3759.69	39.55	23.21	4.62
397	Biomphalaria	Biomphalaria sudanica	Kenya	-0.4743	34.4056	https://doi.org/10.1111/j.1440-1770.2010.00434.x	2010	22.61	23.4	21.73	1120	197	41	49.77	480	178	227	178	10.99	83.91	66.03	29.4	16.3	13.1	22.92	21.73	37.33	749.95	1146.34	3759.69	39.55	23.21	4.62
398	Biomphalaria	Biomphalaria sudanica	Kenya	-0.4529	34.4167	https://doi.org/10.1111/j.1440-1770.2010.00434.x	2010	22.54	23.25	21.7	1109	193	41	48.6	473	180	228	180	10.03	85.03	61.97	28.6	16.8	11.8	22.87	21.7	NA	0	1134	0	NA	NA	0
399	Biomphalaria	Biomphalaria sudanica	Kenya	-0.4524	34.4156	https://doi.org/10.1111/j.1440-1770.2010.00434.x	2010	22.57	23.28	21.72	1112	193	41	48.84	475	178	229	178	10.27	84.85	62.53	28.8	16.7	12.1	22.9	21.72	NA	0	1134	0	NA	NA	0
400	Biomphalaria	Biomphalaria sudanica	Kenya	-0.4743	34.4083	https://doi.org/10.1111/j.1440-1770.2010.00434.x	2010	22.61	23.4	21.73	1120	197	41	49.77	480	178	227	178	10.99	83.91	66.03	29.4	16.3	13.1	22.92	21.73	37.33	749.95	1146.34	3759.69	39.55	23.21	4.62
401	Biomphalaria	Biomphalaria sudanica	Kenya	-0.5307	34.418	https://doi.org/10.1111/j.1440-1770.2010.00434.x	2010	22.7	23.53	21.8	1136	199	42	50.31	488	177	229	177	11.63	83.1	67.96	30	16	14	23.02	21.8	NA	613.45	1134.64	2539.61	NA	NA	0.33
402	Biomphalaria	Biomphalaria sudanica	Kenya	-0.53	34.4175	https://doi.org/10.1111/j.1440-1770.2010.00434.x	2010	22.7	23.53	21.8	1136	199	42	50.31	488	177	229	177	11.63	83.1	67.96	30	16	14	23.02	21.8	NA	613.45	1134.64	2539.61	NA	NA	0.33
403	Biomphalaria	Biomphalaria sudanica	Kenya	-0.5295	34.415	https://doi.org/10.1111/j.1440-1770.2010.00434.x	2010	22.69	23.53	21.78	1141	199	43	50.02	488	178	230	178	11.81	83.16	68.79	30.1	15.9	14.2	23	21.78	38.85	1238.4	1143.11	5024.52	37.81	23.59	3.06
404	Biomphalaria	Biomphalaria sudanica	Kenya	-0.5246	34.4149	https://doi.org/10.1111/j.1440-1770.2010.00434.x	2010	22.69	23.52	21.78	1129	196	42	49.98	483	176	228	176	11.59	83.39	68.36	29.9	16	13.9	23	21.78	37.61	619.82	1143.94	4252.37	39.72	22.69	2.63
405	Biomphalaria	Biomphalaria sudanica	Kenya	-0.4603	34.4988	https://doi.org/10.1111/j.1440-1770.2010.00434.x	2010	22.55	23.3	21.7	1131	194	42	46.86	477	189	230	196	11.06	84.41	63.55	29.3	16.2	13.1	22.87	23.1	NA	0	1134.56	1578.68	NA	NA	0.3
406	Biomphalaria	Biomphalaria sudanica	Kenya	-0.4578	34.2822	https://doi.org/10.1111/j.1440-1770.2010.00434.x	2010	22.68	23.45	21.82	1036	182	39	50.47	441	149	222	149	10.99	83.91	64.44	29.4	16.3	13.1	22.95	21.82	NA	651.18	1136.89	3260.58	NA	NA	1.58
407	Biomphalaria	Biomphalaria sudanica	Kenya	-0.4582	34.2824	https://doi.org/10.1111/j.1440-1770.2010.00434.x	2010	22.68	23.45	21.82	1036	182	39	50.47	441	149	222	149	10.99	83.91	64.44	29.4	16.3	13.1	22.95	21.82	NA	651.18	1136.89	3260.58	NA	NA	1.58
408	Biomphalaria	Biomphalaria sudanica	Kenya	-0.4655	34.2816	https://doi.org/10.1111/j.1440-1770.2010.00434.x	2010	22.68	23.45	21.8	1033	179	39	50.02	437	149	219	149	11.35	84.07	64.82	29.6	16.1	13.5	22.97	21.8	NA	1084.18	1146.03	4429.93	NA	NA	3.28
409	Biomphalaria	Biomphalaria sudanica	Kenya	-0.4653	34.2816	https://doi.org/10.1111/j.1440-1770.2010.00434.x	2010	22.68	23.45	21.8	1033	179	39	50.02	437	149	219	149	11.35	84.07	64.82	29.6	16.1	13.5	22.97	21.8	NA	1084.18	1146.03	4429.93	NA	NA	3.28
410	Biomphalaria	Biomphalaria sudanica	Kenya	-0.235	34.3602	https://doi.org/10.1111/j.1440-1770.2010.00434.x	2010	22.67	23.43	21.78	1053	181	39	47.32	444	178	222	178	10.76	84.05	65.62	29.3	16.5	12.8	22.93	21.78	40.79	477.21	1145.88	4181.67	35.82	23.47	2.17
411	Biomphalaria	Biomphalaria sudanica	Kenya	-0.2483	34.3552	https://doi.org/10.1111/j.1440-1770.2010.00434.x	2010	22.4	23.17	21.48	1087	183	40	46.81	456	185	223	185	10.92	83.97	66.37	29.1	16.1	13	22.68	21.48	42.15	1693.1	1198.21	5134.54	36.98	20.87	2.91
412	Biomphalaria	Biomphalaria sudanica	Kenya	-0.1886	34.3881	https://doi.org/10.1111/j.1440-1770.2010.00434.x	2010	22.77	23.55	21.87	1087	188	39	47.26	458	187	228	187	11.28	84.2	66.14	29.7	16.3	13.4	23.07	21.87	27.74	316.41	1143.4	3069.58	51.86	20.46	2.09
413	Biomphalaria	Biomphalaria sudanica	Kenya	-0.1872	34.4047	https://doi.org/10.1111/j.1440-1770.2010.00434.x	2010	22.76	23.55	21.87	1092	187	40	46.42	457	190	229	190	11.11	84.15	66.23	29.6	16.4	13.2	23.03	21.87	NA	30.69	1139.16	2937.34	NA	NA	1.57
414	Biomphalaria	Biomphalaria sp	Uganda	0.26096	32.6361	unpublished collection from the Justus Liebig University Giessen, Germany	2010	21.58	22.4	20.72	1265	176	64	35.48	449	207	280	207	9.42	81.18	64.97	27.6	16	11.6	21.78	20.72	35.46	1193.55	1141.41	3838.4	42.01	22.67	1.79
415	Biomphalaria	Biomphalaria sp	Uganda	-0.638	30.9528	unpublished collection from the Justus Liebig University Giessen, Germany	2013	20.82	21.18	20.5	769	115	9	53.5	276	55	265	55	10.61	85.55	29.19	26.8	14.4	12.4	21.02	20.5	33.01	2136.95	1259.37	5975.35	45.47	21.5	2.24
416	Biomphalaria	Biomphalaria sp	Uganda	-0.6951	30.8514	unpublished collection from the Justus Liebig University Giessen, Germany	2013	20.99	21.32	20.75	825	130	11	53.68	295	63	202	93	10.93	87.4	24.87	27	14.5	12.5	21.15	20.77	34.42	1667.95	1280.86	7010.31	44.74	20.85	3.58
417	Biomphalaria	Biomphalaria sp	Uganda	-0.6965	30.9521	unpublished collection from the Justus Liebig University Giessen, Germany	2013	20.65	21.02	20.25	767	118	8	54.69	279	50	198	50	10.07	86.11	31.73	26.3	14.6	11.7	20.87	20.25	36.97	253.33	1248.62	6013.84	40.13	22.86	2.08
418	Biomphalaria	Biomphalaria sp	Uganda	-0.6496	30.9298	unpublished collection from the Justus Liebig University Giessen, Germany	2013	20.82	21.18	20.52	778	116	10	53.17	275	57	267	87	10.11	86.4	28.32	26.5	14.8	11.7	21.02	20.52	35.57	525.22	1261.32	6570.37	40.01	24.47	2.4
419	Biomphalaria	Biomphalaria sp	Uganda	-0.8161	30.8638	unpublished collection from the Justus Liebig University Giessen, Germany	2013	20.99	21.33	20.7	794	127	7	55.84	298	48	207	93	10.38	87.25	27.29	26.7	14.8	11.9	21.18	20.7	NA	0	1250	2597.5	NA	NA	0.52
420	Biomphalaria	Biomphalaria sp	Uganda	-0.8181	30.858	unpublished collection from the Justus Liebig University Giessen, Germany	2013	20.99	21.33	20.7	801	130	7	55.8	306	49	207	98	10.43	87.68	26.7	26.7	14.8	11.9	21.17	20.73	NA	326.31	1254.21	4661.58	NA	NA	2.3
421	Biomphalaria	Biomphalaria sp	Uganda	-0.8205	30.8559	unpublished collection from the Justus Liebig University Giessen, Germany	2013	20.99	21.33	20.7	801	130	7	55.8	306	49	207	98	10.43	87.68	26.7	26.7	14.8	11.9	21.17	20.73	NA	326.31	1254.21	4661.58	NA	NA	2.3
422	Biomphalaria	Biomphalaria sp	Uganda	-0.8266	30.8448	unpublished collection from the Justus Liebig University Giessen, Germany	2013	20.98	21.32	20.68	808	130	8	55.21	306	52	209	99	10.36	87.04	27.01	26.7	14.8	11.9	21.15	20.7	32.55	526.72	1259.54	5958.59	43.99	23.38	3.16
423	Biomphalaria	Biomphalaria sp	Uganda	-0.7949	30.8616	unpublished collection from the Justus Liebig University Giessen, Germany	2013	21	21.33	20.68	798	124	8	54.52	294	52	206	93	10.26	87.68	27.84	26.6	14.9	11.7	21.2	20.68	33.12	652.61	1253.02	4819.69	41.44	25.53	1.52
424	Biomphalaria	Biomphalaria sp	Uganda	-0.7892	30.8618	unpublished collection from the Justus Liebig University Giessen, Germany	2013	20.95	21.28	20.65	814	127	8	54.29	303	55	288	55	10.22	88.07	27.55	26.5	14.9	11.6	21.18	20.65	35.09	1197.03	1261.82	5726.71	40.22	24.91	2.62
425	Biomphalaria	Biomphalaria sp	Uganda	-0.6863	30.8856	unpublished collection from the Justus Liebig University Giessen, Germany	2013	20.85	21.18	20.57	791	122	9	53.91	288	56	198	93	10.39	87.32	26.24	26.6	14.7	11.9	21.03	20.57	38.54	1135.16	1270.31	7578.22	39.18	22.18	4.08
426	Biomphalaria	Biomphalaria sp	Tanzania	-2.52583	32.8989	unpublished collection from the Justus Liebig University Giessen, Germany	2011	22.72	23.1	22.12	1072	176	11	65.12	427	46	272	46	9.63	82.34	43.55	28.1	16.4	11.7	22.95	22.12	NA	1322.71	1148.3	3518.09	NA	NA	4.45
427	Biomphalaria	Biomphalaria choanomphala	Rwanda	-1.40864	30.278	unpublished collection from the Justus Liebig University Giessen, Germany	2024	20.58	20.9	20.37	920	154	8	54.2	357	58	202	296	11.91	85.67	28.56	27.6	13.7	13.9	20.55	20.58	30.79	490.86	1363.56	5327.92	45.63	23.6	2.84
428	Biomphalaria	Biomphalaria sp	Rwanda	-1.80503	30.1792	unpublished collection from the Justus Liebig University Giessen, Germany	2024	20.04	20.42	19.82	1026	181	8	58.59	434	56	193	334	11.03	84.87	32.18	26.7	13.7	13	19.97	20.07	34.59	567.3	1485.3	5534.4	43.93	21.38	10.95
429	Biomphalaria	Biomphalaria sp	Rwanda	-1.28734	30.3182	unpublished collection from the Justus Liebig University Giessen, Germany	2024	20.68	20.97	20.45	885	145	8	53.76	338	58	201	124	11.91	85.06	25.62	27.7	13.7	14	20.67	20.65	27.71	1180.62	1343.23	6527.93	52.42	19.9	2.38
430	Biomphalaria	Biomphalaria sp	Rwanda	-1.42026	29.8541	unpublished collection from the Justus Liebig University Giessen, Germany	2024	16.42	16.68	16.03	1192	186	15	48.09	436	95	286	165	11.03	88.27	28.64	22.5	10	12.5	16.33	16.22	37.36	2143.95	2083.14	6700.53	37.97	24.54	10.66
431	Biomphalaria	Biomphalaria sp	Rwanda	-1.47449	29.7476	unpublished collection from the Justus Liebig University Giessen, Germany	2024	17.85	18.1	17.52	1267	179	23	44.38	439	117	329	338	10.02	91.9	24.4	23.4	12.5	10.9	17.68	17.8	34.67	722.82	1812.8	6318.86	34.63	30.6	12.04
432	Biomphalaria	Biomphalaria sp	Rwanda	-2.07692	30.3254	unpublished collection from the Justus Liebig University Giessen, Germany	2024	20.72	21.27	20.45	905	150	6	59.04	363	40	155	119	10.59	81.47	39.17	27.4	14.4	13	20.7	20.7	41.72	1482.75	1390.28	6311.25	38.68	19.65	8.09
433	Biomphalaria	Biomphalaria sp	Rwanda	-2.07692	30.3254	unpublished collection from the Justus Liebig University Giessen, Germany	2024	20.72	21.27	20.45	905	150	6	59.04	363	40	155	119	10.59	81.47	39.17	27.4	14.4	13	20.7	20.7	41.72	1482.75	1390.28	6311.25	38.68	19.65	8.09
434	Biomphalaria	Biomphalaria sp	Rwanda	-2.11456	29.744	unpublished collection from the Justus Liebig University Giessen, Germany	2024	18.85	19.25	18.62	1221	201	12	53.02	489	81	231	387	10.83	83.33	29.15	25.6	12.6	13	18.7	18.95	35.34	797.67	1815.49	6023.46	42.85	21.73	7.62
435	Biomphalaria	Biomphalaria sp	Rwanda	-1.4162	29.8458	unpublished collection from the Justus Liebig University Giessen, Germany	2024	16.42	16.7	16.02	1183	180	15	47.66	428	94	285	162	11.06	88.47	29.73	22.5	10	12.5	16.32	16.2	35.88	2267.09	2076.44	7139.39	37.74	26.41	10.29
436	Biomphalaria	Biomphalaria sp	Rwanda	-1.49939	29.7159	unpublished collection from the Justus Liebig University Giessen, Germany	2024	18.06	18.3	17.72	1297	184	25	43.9	452	124	332	351	10.35	91.59	26.18	23.9	12.6	11.3	17.87	18.08	35.45	222.47	1777.6	5793.24	33.57	30.96	5.96
437	Biomphalaria	Biomphalaria sp	Rwanda	-1.41923	29.8357	unpublished collection from the Justus Liebig University Giessen, Germany	2024	16.53	16.8	16.17	1205	184	15	47.93	436	94	291	164	10.98	88.58	28.15	22.6	10.2	12.4	16.42	16.35	38.49	1059.02	2062.29	6838.46	35.26	26.4	8.37
438	Biomphalaria	Biomphalaria sp	Rwanda	-1.82562	30.3614	unpublished collection from the Justus Liebig University Giessen, Germany	2024	20.17	20.58	19.93	927	163	8	58.6	383	47	173	290	11.23	82.6	33.53	27.2	13.6	13.6	20.13	20.2	43.63	2036.75	1479.7	5341.47	38.15	18.35	6.1
439	Biomphalaria	Biomphalaria sp	Rwanda	-1.38439	30.2891	unpublished collection from the Justus Liebig University Giessen, Germany	2024	20.6	20.92	20.38	942	157	9	53.04	362	64	216	132	11.91	85.67	27.84	27.6	13.7	13.9	20.55	20.58	29.09	516.92	1362.52	4946.21	49.86	21.1	3.59
440	Biomphalaria	Biomphalaria sp	Rwanda	-1.85029	30.3255	unpublished collection from the Justus Liebig University Giessen, Germany	2024	20.18	20.62	19.95	1001	173	10	57.54	420	56	192	303	10.99	83.27	34.41	27	13.8	13.2	20.12	20.22	39.48	1115.37	1481.31	4819.9	39.34	21.22	7
441	Biomphalaria	Biomphalaria sp	Rwanda	-1.40864	30.278	unpublished collection from the Justus Liebig University Giessen, Germany	2024	20.58	20.9	20.37	920	154	8	54.2	357	58	202	296	11.91	85.67	28.56	27.6	13.7	13.9	20.55	20.58	30.79	490.86	1363.56	5327.92	45.63	23.6	2.84
442	Biomphalaria	Biomphalaria sp	Rwanda	-1.42026	29.8541	unpublished collection from the Justus Liebig University Giessen, Germany	2024	16.42	16.68	16.03	1192	186	15	48.09	436	95	286	165	11.03	88.27	28.64	22.5	10	12.5	16.33	16.22	37.36	2143.95	2083.14	6700.53	37.97	24.54	10.66
443	Biomphalaria	Biomphalaria sp	Rwanda	-1.47449	29.7476	unpublished collection from the Justus Liebig University Giessen, Germany	2024	17.85	18.1	17.52	1267	179	23	44.38	439	117	329	338	10.02	91.9	24.4	23.4	12.5	10.9	17.68	17.8	34.67	722.82	1812.8	6318.86	34.63	30.6	12.04
444	Biomphalaria	Biomphalaria sp	Rwanda	-2.07692	30.3254	unpublished collection from the Justus Liebig University Giessen, Germany	2024	20.72	21.27	20.45	905	150	6	59.04	363	40	155	119	10.59	81.47	39.17	27.4	14.4	13	20.7	20.7	41.72	1482.75	1390.28	6311.25	38.68	19.65	8.09
445	Biomphalaria	Biomphalaria sp	Rwanda	-2.11456	29.744	unpublished collection from the Justus Liebig University Giessen, Germany	2024	18.85	19.25	18.62	1221	201	12	53.02	489	81	231	387	10.83	83.33	29.15	25.6	12.6	13	18.7	18.95	35.34	797.67	1815.49	6023.46	42.85	21.73	7.62
446	Biomphalaria	Biomphalaria sp	Rwanda	-1.4162	29.8458	unpublished collection from the Justus Liebig University Giessen, Germany	2024	16.42	16.7	16.02	1183	180	15	47.66	428	94	285	162	11.06	88.47	29.73	22.5	10	12.5	16.32	16.2	35.88	2267.09	2076.44	7139.39	37.74	26.41	10.29
447	Biomphalaria	Biomphalaria sp	Rwanda	-1.49939	29.7159	unpublished collection from the Justus Liebig University Giessen, Germany	2024	18.06	18.3	17.72	1297	184	25	43.9	452	124	332	351	10.35	91.59	26.18	23.9	12.6	11.3	17.87	18.08	35.45	222.47	1777.6	5793.24	33.57	30.96	5.96
448	Biomphalaria	Biomphalaria sp	Rwanda	-1.41923	29.8357	unpublished collection from the Justus Liebig University Giessen, Germany	2024	16.53	16.8	16.17	1205	184	15	47.93	436	94	291	164	10.98	88.58	28.15	22.6	10.2	12.4	16.42	16.35	38.49	1059.02	2062.29	6838.46	35.26	26.4	8.37
449	Biomphalaria	Biomphalaria sp	Rwanda	-1.82562	30.3614	unpublished collection from the Justus Liebig University Giessen, Germany	2024	20.17	20.58	19.93	927	163	8	58.6	383	47	173	290	11.23	82.6	33.53	27.2	13.6	13.6	20.13	20.2	43.63	2036.75	1479.7	5341.47	38.15	18.35	6.1
450	Biomphalaria	Biomphalaria sp	Rwanda	-1.38439	30.2891	unpublished collection from the Justus Liebig University Giessen, Germany	2024	20.6	20.92	20.38	942	157	9	53.04	362	64	216	132	11.91	85.67	27.84	27.6	13.7	13.9	20.55	20.58	29.09	516.92	1362.52	4946.21	49.86	21.1	3.59
451	Biomphalaria	Biomphalaria Sudanica	Uganda	-0.51841	31.1573	unpublished collection from the Justus Liebig University Giessen, Germany	2022	20.75	21.23	20.23	776	116	12	52.25	278	62	268	62	10.18	84.09	39.74	26.6	14.5	12.1	21.02	20.23	NA	572.51	1234.09	2824.25	NA	NA	0.98
452	Biomphalaria	Biomphalaria Sudanica	Uganda	-0.53342	31.1542	unpublished collection from the Justus Liebig University Giessen, Germany	2022	20.7	21.15	20.2	786	115	12	51.21	284	65	197	65	10.17	84.72	38.49	26.5	14.5	12	20.93	20.2	33.34	472.14	1247.98	6303.61	42.63	24.12	4.99
453	Biomphalaria	Biomphalaria Sudanica	Uganda	-0.5474	31.1437	unpublished collection from the Justus Liebig University Giessen, Germany	2022	20.61	21.08	20.12	785	117	12	51.49	285	65	268	65	10.11	84.24	38.97	26.4	14.4	12	20.87	20.12	30.77	598.57	1256.49	5993.28	44.29	24.97	6.83
454	Biomphalaria	Biomphalaria Sudanica	Uganda	-0.58863	31.1295	unpublished collection from the Justus Liebig University Giessen, Germany	2022	20.71	21.17	20.23	814	121	11	51.39	300	66	278	66	10.24	85.35	37.61	26.5	14.5	12	20.95	20.23	NA	849.82	1244.77	4182.65	NA	NA	3.14
455	Biomphalaria	Biomphalaria Sudanica	Uganda	-0.64129	31.103	unpublished collection from the Justus Liebig University Giessen, Germany	2022	20.61	21.05	20.12	805	126	10	53.76	300	58	283	58	9.84	84.84	37.48	26.2	14.6	11.6	20.85	20.12	31.64	728.89	1240.27	4703.81	44.27	24.01	2.23
456	Biomphalaria	Biomphalaria Sudanica	Uganda	-0.73754	31.3511	unpublished collection from the Justus Liebig University Giessen, Germany	2022	19.94	20.4	19.3	929	150	15	54.36	385	69	330	69	9.49	83.26	44.47	25.4	14	11.4	20.17	19.3	36.47	1260.51	1262.16	5760.38	41.97	21.55	7.1
457	Biomphalaria	Biomphalaria Sudanica	Uganda	-0.69761	31.3756	unpublished collection from the Justus Liebig University Giessen, Germany	2022	20.22	20.7	19.62	906	144	14	54.53	377	65	321	65	10.28	82.86	43.77	26.2	13.8	12.4	20.43	19.62	NA	813.4	1230.77	4129.21	NA	NA	2.39
458	Biomphalaria	Biomphalaria Sudanica	Uganda	-0.69942	31.3924	unpublished collection from the Justus Liebig University Giessen, Germany	2022	20.23	20.73	19.6	941	152	15	54.61	396	70	334	70	10.35	82.14	45.94	26.3	13.7	12.6	20.43	19.6	NA	943.73	1226.95	3763.36	NA	NA	1.18
459	Biomphalaria	Biomphalaria Sudanica	Uganda	-0.68671	31.4052	unpublished collection from the Justus Liebig University Giessen, Germany	2022	20.22	20.7	19.6	949	154	15	54.69	400	72	337	72	10.41	82.61	44.8	26.3	13.7	12.6	20.42	19.6	NA	751.37	1229.56	4754.31	NA	NA	2.19
460	Biomphalaria	Biomphalaria pfeifferi	Rwanda	-1.93333	30.0667	unpublished collection from the Natural History Museum, London, UK	1994	20.63	21.05	20.37	1036	181	9	57.55	430	59	190	313	11.27	84.77	35.64	27.5	14.2	13.3	20.57	20.67	28.32	2997.41	1415.85	4189.67	53.62	18.07	7.4
461	Biomphalaria	Biomphalaria sudanica	Rwanda	-1.98333	30.0833	unpublished collection from the Natural History Museum, London, UK	1994	20.45	20.88	20.17	1049	179	9	56.92	434	58	190	315	11.42	85.2	36.49	27.4	14	13.4	20.37	20.53	29.11	6011.18	1495.66	3280.97	52.45	18.34	7.99
462	Biomphalaria	Biomphalaria Sudanica	Kenya	-0.20347	34.3477	https://doi.org/10.1111/lre.12032	2013	22.83	23.62	21.9	1045	180	38	47.69	441	175	221	175	11.52	83.45	67.94	30	16.2	13.8	23.08	21.9	33.78	333.5	1136.02	2846.74	42.12	24.09	0.89
463	Biomphalaria	Biomphalaria Sudanica	Kenya	-0.2133	34.344	https://doi.org/10.1111/lre.12032	2013	22.81	23.63	21.9	1035	175	38	46.94	435	173	222	173	11.43	83.39	67.89	29.9	16.2	13.7	23.08	21.9	35.71	0	1135.29	2335.03	39.9	24.53	0.79
464	Biomphalaria	Biomphalaria Sudanica	Kenya	-0.21363	34.3442	https://doi.org/10.1111/lre.12032	2013	22.81	23.63	21.9	1035	175	38	46.94	435	173	222	173	11.43	83.39	67.89	29.9	16.2	13.7	23.08	21.9	35.71	0	1135.29	2335.03	39.9	24.53	0.79
465	Biomphalaria	Biomphalaria Sudanica	Kenya	-0.20098	34.3487	https://doi.org/10.1111/lre.12032	2013	22.83	23.62	21.9	1045	180	38	47.69	441	175	221	175	11.52	83.45	67.94	30	16.2	13.8	23.08	21.9	33.78	333.5	1136.02	2846.74	42.12	24.09	0.89
466	Biomphalaria	Biomphalaria Sudanica	Kenya	-0.21147	34.3436	https://doi.org/10.1111/lre.12032	2013	22.81	23.63	21.9	1035	175	38	46.94	435	173	222	173	11.43	83.39	67.89	29.9	16.2	13.7	23.08	21.9	35.71	0	1135.29	2335.03	39.9	24.53	0.79
467	Biomphalaria	Biomphalaria Sudanica	Kenya	-0.17927	34.3927	https://doi.org/10.1111/lre.12032	2013	22.7	23.5	21.8	1114	190	41	46.03	465	193	232	197	11.48	83.76	66.79	29.8	16.1	13.7	22.97	23.28	26.24	1082.1	1156.64	5742.28	55.63	18.19	3.57
468	Biomphalaria	Biomphalaria Sudanica	Kenya	-0.17932	34.3927	https://doi.org/10.1111/lre.12032	2013	22.7	23.5	21.8	1114	190	41	46.03	465	193	232	197	11.48	83.76	66.79	29.8	16.1	13.7	22.97	23.28	26.24	1082.1	1156.64	5742.28	55.63	18.19	3.57
469	Biomphalaria	Biomphalaria Sudanica	Kenya	-0.17935	34.3927	https://doi.org/10.1111/lre.12032	2013	22.7	23.5	21.8	1114	190	41	46.03	465	193	232	197	11.48	83.76	66.79	29.8	16.1	13.7	22.97	23.28	26.24	1082.1	1156.64	5742.28	55.63	18.19	3.57
470	Biomphalaria	Biomphalaria Sudanica	Kenya	-0.17943	34.3925	https://doi.org/10.1111/lre.12032	2013	22.7	23.5	21.8	1114	190	41	46.03	465	193	232	197	11.48	83.76	66.79	29.8	16.1	13.7	22.97	23.28	26.24	1082.1	1156.64	5742.28	55.63	18.19	3.57
471	Biomphalaria	Biomphalaria Sudanica	Kenya	-0.17955	34.3925	https://doi.org/10.1111/lre.12032	2013	22.7	23.5	21.8	1114	190	41	46.03	465	193	232	197	11.48	83.76	66.79	29.8	16.1	13.7	22.97	23.28	26.24	1082.1	1156.64	5742.28	55.63	18.19	3.57
472	Biomphalaria	Biomphalaria Sudanica	Kenya	-0.17955	34.3925	https://doi.org/10.1111/lre.12032	2013	22.7	23.5	21.8	1114	190	41	46.03	465	193	232	197	11.48	83.76	66.79	29.8	16.1	13.7	22.97	23.28	26.24	1082.1	1156.64	5742.28	55.63	18.19	3.57
473	Biomphalaria	Biomphalaria Sudanica	Kenya	-0.0951	34.7482	https://doi.org/10.1111/lre.12032	2013	22.96	23.88	22.02	1322	210	62	39.08	524	243	298	254	11.82	83.87	73.86	30.3	16.2	14.1	23.17	23.7	NA	739.28	1137.23	2369.34	NA	NA	1.03
474	Biomphalaria	Biomphalaria Sudanica	Kenya	-0.09655	34.748	https://doi.org/10.1111/lre.12032	2013	22.96	23.88	22.02	1322	210	62	39.08	524	243	298	254	11.82	83.87	73.86	30.3	16.2	14.1	23.17	23.7	NA	739.28	1137.23	2369.34	NA	NA	1.03
475	Biomphalaria	Biomphalaria Sudanica	Kenya	-0.46178	34.2887	https://doi.org/10.1111/lre.12032	2013	22.73	23.48	21.87	1055	184	39	50.58	451	152	224	152	11.22	84.34	63.94	29.6	16.3	13.3	23.02	21.87	NA	515.78	1134.51	0	NA	NA	0.33
476	Biomphalaria	Biomphalaria Sudanica	Kenya	-0.4577	34.2821	https://doi.org/10.1111/lre.12032	2013	22.68	23.45	21.82	1036	182	39	50.47	441	149	222	149	10.99	83.91	64.44	29.4	16.3	13.1	22.95	21.82	NA	651.18	1136.89	3260.58	NA	NA	1.58
477	Biomphalaria	Biomphalaria Sudanica	Kenya	-0.46542	34.2813	https://doi.org/10.1111/lre.12032	2013	22.68	23.45	21.8	1033	179	39	50.02	437	149	219	149	11.35	84.07	64.82	29.6	16.1	13.5	22.97	21.8	NA	1084.18	1146.03	4429.93	NA	NA	3.28
478	Biomphalaria	Biomphalaria Sudanica	Kenya	-0.46902	34.3063	https://doi.org/10.1111/lre.12032	2013	22.72	23.5	21.85	1100	196	41	51.1	473	159	233	159	11.39	84.38	65.17	29.7	16.2	13.5	23	21.85	NA	161.97	1136.51	2657.41	NA	NA	0.99
479	Biomphalaria	Biomphalaria Sudanica	Kenya	-0.107	34.7185	https://doi.org/10.1111/lre.12032	2013	22.88	23.77	21.93	1341	209	61	39.08	534	244	301	258	11.43	84.69	72.4	29.9	16.4	13.5	23.12	23.57	37.48	55.78	1140.19	3460.47	36.63	26.16	1.55
480	Biomphalaria	Biomphalaria Sudanica	Kenya	-0.10687	34.7197	https://doi.org/10.1111/lre.12032	2013	22.88	23.77	21.93	1341	209	61	39.08	534	244	301	258	11.43	84.69	72.4	29.9	16.4	13.5	23.12	23.57	37.48	55.78	1140.19	3460.47	36.63	26.16	1.55
481	Biomphalaria	Biomphalaria Sudanica	Kenya	-0.1254	34.745	https://doi.org/10.1111/lre.12032	2013	22.81	23.68	21.9	1315	206	61	38.18	518	244	298	258	11.09	84.67	70.49	29.6	16.5	13.1	23.03	23.5	41.36	1689.28	1140.22	5206.12	32.46	26.12	1.84
482	Biomphalaria	Biomphalaria Sudanica	Kenya	-0.1254	34.745	https://doi.org/10.1111/lre.12032	2013	22.81	23.68	21.9	1315	206	61	38.18	518	244	298	258	11.09	84.67	70.49	29.6	16.5	13.1	23.03	23.5	41.36	1689.28	1140.22	5206.12	32.46	26.12	1.84
483	Biomphalaria	Biomphalaria Sudanica	Kenya	-0.12542	34.745	https://doi.org/10.1111/lre.12032	2013	22.81	23.68	21.9	1315	206	61	38.18	518	244	298	258	11.09	84.67	70.49	29.6	16.5	13.1	23.03	23.5	41.36	1689.28	1140.22	5206.12	32.46	26.12	1.84
484	Biomphalaria	Biomphalaria Sudanica	Kenya	-0.49173	34.5203	https://doi.org/10.1111/lre.12032	2013	22.44	23.25	21.58	1178	199	45	45.72	492	195	237	210	12.01	83.97	65.61	29.9	15.6	14.3	22.73	23	32.63	2183.85	1171.98	3992.7	47.41	19.91	4.56
485	Biomphalaria	Biomphalaria Sudanica	Kenya	-0.4919	34.52	https://doi.org/10.1111/lre.12032	2013	22.44	23.25	21.58	1178	199	45	45.72	492	195	237	210	12.01	83.97	65.61	29.9	15.6	14.3	22.73	23	32.63	2183.85	1171.98	3992.7	47.41	19.91	4.56
486	Biomphalaria	Biomphalaria Sudanica	Kenya	-0.49235	34.5275	https://doi.org/10.1111/lre.12032	2013	22.42	23.25	21.55	1185	199	45	45.66	495	195	237	214	12.05	83.68	66.72	29.9	15.5	14.4	22.73	23	32.8	2878.17	1175.95	4090.72	46.61	20.62	5.34
487	Biomphalaria	Biomphalaria Sudanica	Kenya	-0.49223	34.5277	https://doi.org/10.1111/lre.12032	2013	22.42	23.25	21.55	1185	199	45	45.66	495	195	237	214	12.05	83.68	66.72	29.9	15.5	14.4	22.73	23	32.8	2878.17	1175.95	4090.72	46.61	20.62	5.34
488	Biomphalaria	Biomphalaria Sudanica	Kenya	-0.42583	34.5961	https://doi.org/10.1111/lre.12032	2013	22.42	23.28	21.48	1138	184	41	44.47	469	190	218	229	12.63	82.57	70.17	30.5	15.2	15.3	22.72	23.03	41.22	2898.18	1205.15	4658.44	39.72	18.98	2.92
489	Biomphalaria	Biomphalaria Sudanica	Kenya	-0.09928	34.1515	https://doi.org/10.1111/lre.12032	2013	22.42	23.18	21.6	952	164	38	50.55	406	134	211	134	10.84	84.7	62.5	29	16.2	12.8	22.72	21.6	37.02	1901.92	1170.9	6089.46	41.19	21.81	2.98
490	Biomphalaria	Biomphalaria Sudanica	Kenya	-0.0788	34.7729	https://doi.org/10.1111/lre.12032	2013	22.93	23.87	21.95	1355	214	64	38.17	531	251	308	261	12.48	83.72	75	30.7	15.8	14.9	23.13	23.67	35.48	3636.33	1171.51	3806.58	38.79	25.65	2.68
491	Biomphalaria	Biomphalaria Sudanica	Kenya	-0.09395	34.7075	https://doi.org/10.1111/lre.12032	2013	22.91	23.8	21.95	1316	208	59	39.44	523	241	294	251	11.55	83.7	73.29	30.1	16.3	13.8	23.13	23.6	NA	883.38	1136.98	3850.66	NA	NA	0.99
492	Biomphalaria	Biomphalaria sp	Kenya	-0.10729	34.0261	https://doi.org/10.1007/s10750-011-0962-3	2012	22.51	23.22	21.72	898	161	30	55.35	395	104	219	104	9.16	84.02	60	28.1	17.2	10.9	22.85	21.72	NA	0	1134	-1174.8	NA	NA	0
493	Biomphalaria	Biomphalaria sp	Kenya	-0.05018	34.0261	https://doi.org/10.1007/s10750-011-0962-3	2012	22.5	23.22	21.7	918	165	30	54.57	401	108	221	108	9.71	84.42	60.32	28.4	16.9	11.5	22.83	21.7	NA	130.71	1134	-734.62	NA	NA	0
494	Biomphalaria	Biomphalaria sp	Kenya	-0.44993	34.0023	https://doi.org/10.1007/s10750-011-0962-3	2012	21.98	22.68	21.2	1020	179	36	53.35	433	121	235	121	9.67	84.06	58.75	27.8	16.3	11.5	22.25	21.2	40.03	950	1236.11	7352.72	36.41	23.5	13.88
495	Biomphalaria	Biomphalaria sp	Kenya	-0.41662	34.107	https://doi.org/10.1007/s10750-011-0962-3	2012	22.48	23.17	21.65	970	177	36	54.56	421	118	224	118	9.01	83.41	60.62	28	17.2	10.8	22.82	21.65	NA	0	1134	344.54	NA	NA	0
496	Biomphalaria	Biomphalaria sp	Kenya	-0.37379	34.1831	https://doi.org/10.1007/s10750-011-0962-3	2012	22.61	23.32	21.78	975	175	38	53.14	424	130	219	130	10.08	84.03	60.97	28.7	16.7	12	22.9	21.78	NA	0	1134.03	-492.01	NA	NA	0.02
497	Biomphalaria	Biomphalaria sp	Kenya	-0.34048	34.2545	https://doi.org/10.1007/s10750-011-0962-3	2012	22.53	23.27	21.68	1006	177	37	50.72	432	147	218	147	9.7	84.35	62.93	28.4	16.9	11.5	22.87	21.68	NA	0	1134	0	NA	NA	0
498	Biomphalaria	Biomphalaria sp	Kenya	-0.2453	34.1688	https://doi.org/10.1007/s10750-011-0962-3	2012	22.51	23.25	21.7	945	169	37	52.41	408	128	214	128	9.33	84.01	61.98	28.2	17.1	11.1	22.85	21.7	NA	0	1134	-799.86	NA	NA	0
499	Biomphalaria	Biomphalaria sp	Kenya	-0.18343	34.2307	https://doi.org/10.1007/s10750-011-0962-3	2012	22.55	23.37	21.67	1003	172	39	49.04	425	155	214	155	11.77	82.86	66.84	29.9	15.7	14.2	22.78	21.67	39.29	1442.01	1184.13	5876.85	41.48	19.07	2.55
500	Biomphalaria	Biomphalaria sp	Kenya	-0.43566	34.1831	https://doi.org/10.1007/s10750-011-0962-3	2012	22.6	23.32	21.77	1016	186	40	53.93	442	132	224	132	10.09	84.1	61.7	28.7	16.7	12	22.9	21.77	NA	0	1134.21	-335.53	NA	NA	0.12
501	Biomphalaria	Biomphalaria sp	Kenya	-0.54987	34.1736	https://doi.org/10.1007/s10750-011-0962-3	2012	22.45	23.2	21.63	1132	201	45	51.72	479	148	246	148	10.81	83.14	61.96	29.1	16.1	13	22.73	21.63	32.95	2833.56	1179.66	4595.69	47.34	19.76	8.48
502	Biomphalaria	Biomphalaria sp	Kenya	-0.46421	34.2878	https://doi.org/10.1007/s10750-011-0962-3	2012	22.73	23.48	21.87	1055	184	39	50.58	451	152	224	152	11.22	84.34	63.94	29.6	16.3	13.3	23.02	21.87	NA	515.78	1134.51	0	NA	NA	0.33
503	Biomphalaria	Biomphalaria sp	Kenya	-0.42614	34.3259	https://doi.org/10.1007/s10750-011-0962-3	2012	22.49	23.18	21.65	1067	186	39	49.2	454	163	226	163	9.48	84.67	62.3	28.2	17	11.2	22.83	21.65	NA	0	1134	0	NA	NA	0
504	Biomphalaria	Biomphalaria sp	Kenya	-0.53083	34.4449	https://doi.org/10.1007/s10750-011-0962-3	2012	22.56	23.38	21.67	1206	214	45	49.98	518	193	243	193	11.66	83.27	67.29	29.8	15.8	14	22.87	21.67	43.59	1696.1	1154.72	3543.79	31.25	25.1	2.85
505	Biomphalaria	Biomphalaria sp	Kenya	-0.34524	34.6543	https://doi.org/10.1007/s10750-011-0962-3	2012	22.77	23.58	21.87	1134	187	41	44.43	472	197	230	229	11.7	84.17	67.2	30	16.1	13.9	23.07	23.35	NA	142.97	1134.67	406.34	NA	NA	0.44
506	Biomphalaria	Biomphalaria sp	Kenya	-0.47849	34.4258	https://doi.org/10.1007/s10750-011-0962-3	2012	22.55	23.28	21.7	1114	193	42	48.78	475	178	228	178	10.25	84.71	63.14	28.8	16.7	12.1	22.88	21.7	NA	0	1134	774.41	NA	NA	0
507	Biomphalaria	Biomphalaria sp	Kenya	-0.71167	34.0451	https://doi.org/10.1007/s10750-011-0962-3	2012	22.59	23.27	21.78	1060	191	33	57.19	465	112	251	112	9.55	83.04	59.35	28.4	16.9	11.5	22.88	21.78	NA	73.75	1134.01	92.27	NA	NA	0.01
508	Biomphalaria	Biomphalaria sp	Kenya	-0.82589	34.1022	https://doi.org/10.1007/s10750-011-0962-3	2012	22.58	23.27	21.73	1041	189	33	57.36	453	111	245	111	9.9	83.19	61.22	28.6	16.7	11.9	22.88	21.73	NA	0	1134	1632.52	NA	NA	0
509	Biomphalaria	Biomphalaria sp	Kenya	-0.84968	34.2069	https://doi.org/10.1007/s10750-011-0962-3	2012	22.5	23.23	21.65	1130	201	34	55.46	480	127	252	127	12.04	83.05	62.21	29.8	15.3	14.5	22.78	21.65	51.14	2525.92	1193.46	5168.15	28.9	19.9	4
510	Biomphalaria	Biomphalaria sp	Kenya	-0.31169	34.8232	https://doi.org/10.1007/s10750-011-0962-3	2012	22.83	23.6	22	1145	171	48	39.85	462	210	251	231	11.9	85.61	62.5	30	16.1	13.9	23.07	23.38	NA	0	1134	3900.56	NA	NA	0
511	Biomphalaria	Biomphalaria sp	Kenya	-0.22841	34.9481	https://doi.org/10.1007/s10750-011-0962-3	2012	23.05	23.92	22.2	1156	181	55	37.97	455	216	259	233	13.31	83.7	66.93	31.4	15.5	15.9	23.25	23.72	41.73	556.77	1147.23	5163.28	32.53	25.76	1.39
512	Biomphalaria	Biomphalaria sp	Kenya	-0.15107	34.9362	https://doi.org/10.1007/s10750-011-0962-3	2012	22.93	23.78	22.05	1194	189	57	38.1	468	222	266	238	13.01	84.47	67.7	31	15.6	15.4	23.17	23.57	44.13	918.77	1159.25	4199.74	30.4	25.49	2.01
513	Biomphalaria	Biomphalaria sp	Kenya	-0.15107	34.9362	https://doi.org/10.1007/s10750-011-0962-3	2012	22.93	23.78	22.05	1194	189	57	38.1	468	222	266	238	13.01	84.47	67.7	31	15.6	15.4	23.17	23.57	44.13	918.77	1159.25	4199.74	30.4	25.49	2.01
514	Biomphalaria	Biomphalaria sp	Kenya	-0.18082	34.8648	https://doi.org/10.1007/s10750-011-0962-3	2012	23.02	23.88	22.12	1204	186	56	37.98	474	224	269	240	12.98	84.25	69	31	15.6	15.4	23.22	23.68	42.87	1504.76	1145.91	3884.39	30.66	26.46	1.7
515	Biomphalaria	Biomphalaria sp	Kenya	-0.13918	34.8173	https://doi.org/10.1007/s10750-011-0962-3	2012	23.06	23.93	22.15	1255	197	60	38.26	494	234	283	245	12.88	84.15	70	31	15.7	15.3	23.23	23.75	42.57	3348.25	1146.86	4592.43	32.39	25.04	1.65
516	Biomphalaria	Biomphalaria sp	Kenya	-0.09753	34.7399	https://doi.org/10.1007/s10750-011-0962-3	2012	22.94	23.87	21.98	1314	205	62	38.51	519	244	298	253	11.68	83.99	74.53	30.2	16.3	13.9	23.15	23.67	NA	5.78	1136.65	3260.48	NA	NA	1.09
517	Biomphalaria	Biomphalaria sp	Kenya	-0.06184	34.6566	https://doi.org/10.1007/s10750-011-0962-3	2012	22.17	22.93	21.2	1472	231	60	39.05	575	250	295	301	12.14	83.74	70.05	29.7	15.2	14.5	22.38	22.77	38.68	5274.55	1280.11	6483.4	38.81	22.46	7.94
518	Biomphalaria	Biomphalaria sp	Kenya	-0.12728	34.6864	https://doi.org/10.1007/s10750-011-0962-3	2012	22.86	23.7	21.9	1285	202	55	39.91	515	233	284	248	10.9	84.5	71.38	29.5	16.6	12.9	23.12	23.5	NA	0	1134	-1322.68	NA	NA	0
519	Biomphalaria	Biomphalaria sp	Kenya	-0.14512	34.5615	https://doi.org/10.1007/s10750-011-0962-3	2012	22.88	23.7	21.93	1267	211	49	42.89	517	219	264	239	11.65	83.81	69.98	30.1	16.2	13.9	23.13	23.48	NA	186.1	1135.82	2226.31	NA	NA	0.84
520	Biomphalaria	Biomphalaria sp	Tanzania	-1.25419	33.8405	https://doi.org/10.1007/s10750-011-0962-3	2012	22.94	23.38	22.27	952	191	25	62.5	433	87	261	87	8.48	84.75	46.96	27.9	17.9	10	23.12	22.27	NA	0	1134	1277.59	NA	NA	0
521	Biomphalaria	Biomphalaria sp	Tanzania	-1.29226	33.9404	https://doi.org/10.1007/s10750-011-0962-3	2012	23.17	23.68	22.47	918	177	25	60.38	411	87	247	88	10.68	83.46	50.61	29.5	16.7	12.8	23.3	22.68	NA	409.86	1140.8	2640.43	NA	NA	2.04
522	Biomphalaria	Biomphalaria sp	Tanzania	-1.34937	33.9737	https://doi.org/10.1007/s10750-011-0962-3	2012	23.07	23.55	22.35	953	187	25	60.04	427	90	258	90	10.69	83.53	50.34	29.4	16.6	12.8	23.22	22.35	39.72	682.73	1144.32	4094.55	39.37	20.9	2.4
523	Biomphalaria	Biomphalaria sp	Tanzania	-1.38744	34.1213	https://doi.org/10.1007/s10750-011-0962-3	2012	22.9	23.43	22.15	984	185	28	55.66	423	104	262	104	11.54	83.03	53.02	29.8	15.9	13.9	23.03	22.15	30.48	1209.74	1188.14	6187.18	53.52	15.92	3.81
524	Biomphalaria	Biomphalaria sp	Tanzania	-1.33033	33.7929	https://doi.org/10.1007/s10750-011-0962-3	2012	23.02	23.43	22.35	958	189	23	62.39	436	81	267	81	8.65	84.8	46.68	28	17.8	10.2	23.18	22.35	NA	0	1135.15	707.58	NA	NA	0.43
525	Biomphalaria	Biomphalaria sp	Tanzania	-1.38744	33.8405	https://doi.org/10.1007/s10750-011-0962-3	2012	23.27	23.68	22.65	976	190	24	60.34	435	82	268	82	10.86	84.83	45.2	29.5	16.7	12.8	23.35	22.65	27.56	269.51	1149.64	4946.52	55.11	17.29	2.43
526	Biomphalaria	Biomphalaria sp	Tanzania	-1.43979	33.8595	https://doi.org/10.1007/s10750-011-0962-3	2012	23.19	23.63	22.5	965	189	22	60.07	427	82	266	82	10.46	83.67	48.9	29.3	16.8	12.5	23.3	22.5	26.3	1601.97	1148.41	4378.04	58.56	15.01	1.94
527	Biomphalaria	Biomphalaria sp	Tanzania	-1.51117	33.9071	https://doi.org/10.1007/s10750-011-0962-3	2012	22.98	23.43	22.23	918	181	19	61.54	412	74	260	74	9.92	84.04	51.89	28.7	16.9	11.8	23.17	22.23	NA	0	1135.96	-19.48	NA	NA	1.07
528	Biomphalaria	Biomphalaria sp	Tanzania	-1.52069	33.8357	https://doi.org/10.1007/s10750-011-0962-3	2012	23.21	23.62	22.5	888	179	17	63.28	398	67	257	67	10.39	83.8	49.32	29.2	16.8	12.4	23.33	22.5	NA	447.6	1134.16	901.72	NA	NA	0.14
529	Biomphalaria	Biomphalaria sp	Tanzania	-1.59207	33.9166	https://doi.org/10.1007/s10750-011-0962-3	2012	22.82	23.22	22.12	931	177	17	59.67	405	76	267	76	11.4	83.21	48.96	29.4	15.7	13.7	22.93	22.12	31.68	1707.45	1202.48	5798.68	50.96	17.31	2.34
530	Biomphalaria	Biomphalaria sp	Tanzania	-1.4969	33.7358	https://doi.org/10.1007/s10750-011-0962-3	2012	23.42	23.75	22.87	935	183	19	62.3	417	71	270	71	10.87	84.9	40.59	29.6	16.8	12.8	23.5	22.87	38.09	92.92	1141.03	2431.65	40.27	21.55	1.59
531	Biomphalaria	Biomphalaria sp	Tanzania	-1.54924	33.6834	https://doi.org/10.1007/s10750-011-0962-3	2012	23.16	23.5	22.55	981	190	19	62.58	437	72	219	72	10.09	83.4	44.32	29	16.9	12.1	23.27	22.55	36.28	1149.83	1143.76	4204.99	42.09	21.67	1.74
532	Biomphalaria	Biomphalaria sp	Tanzania	-2.25356	33.8452	https://doi.org/10.1007/s10750-011-0962-3	2012	22.94	23.48	22.05	912	152	6	61.97	383	51	196	65	11.65	80.34	61.16	29.8	15.3	14.5	23.27	22.42	24.92	941.5	1143.43	3757.7	61.44	13.66	1.61
533	Biomphalaria	Biomphalaria sp	Tanzania	-2.44392	33.5264	https://doi.org/10.1007/s10750-011-0962-3	2012	22.48	23.08	21.45	926	162	3	70.1	408	30	197	50	9.23	76.31	70.79	28.2	16.1	12.1	22.9	21.8	NA	220.47	1134.13	-829.67	NA	NA	0.09
534	Biomphalaria	Biomphalaria sp	Tanzania	-2.51055	33.4074	https://doi.org/10.1007/s10750-011-0962-3	2012	22.51	23.12	21.53	923	154	5	70.16	400	33	205	41	9.01	76.99	67.56	28	16.3	11.7	22.87	21.87	NA	0	1134	201.02	NA	NA	0
535	Biomphalaria	Biomphalaria sp	Tanzania	-2.58669	33.4312	https://doi.org/10.1007/s10750-011-0962-3	2012	22.72	23.53	21.82	906	148	4	70.96	389	29	202	35	11.41	75.05	69.3	30	14.8	15.2	22.93	22.28	24.98	2485.84	1147.68	4753.32	60.67	14.27	1.79
536	Biomphalaria	Biomphalaria sp	Tanzania	-2.58193	33.3741	https://doi.org/10.1007/s10750-011-0962-3	2012	22.78	23.55	21.95	938	156	5	70.56	401	32	212	37	11.42	76.11	64.61	30	15	15	22.95	22.38	17.15	4372.62	1171.28	4839.45	73.12	9.56	1.98
537	Biomphalaria	Biomphalaria sp	Tanzania	-2.15839	33.5645	https://doi.org/10.1007/s10750-011-0962-3	2012	22.59	23.1	21.7	946	155	7	63.89	397	45	205	61	9.58	78.55	61.31	28.4	16.2	12.2	22.97	22	22.26	793.39	1148.91	4418.79	65.01	12.79	2.11
538	Biomphalaria	Biomphalaria sp	Tanzania	-2.13935	33.4836	https://doi.org/10.1007/s10750-011-0962-3	2012	22.54	23.12	21.72	981	156	9	63.9	408	49	213	59	10.48	80.03	58.15	28.8	15.7	13.1	22.83	22.07	20.04	1665.2	1194.97	4678.35	67.38	12.65	3.71
539	Biomphalaria	Biomphalaria sp	Tanzania	-1.60159	33.693	https://doi.org/10.1007/s10750-011-0962-3	2012	23.17	23.53	22.53	992	184	19	59.75	428	75	228	75	10.44	83.53	45.4	29.2	16.7	12.5	23.27	22.53	33.14	1040.01	1140.33	3393.02	45.44	21.46	1.44
540	Biomphalaria	Biomphalaria sp	Tanzania	-1.66822	33.6882	https://doi.org/10.1007/s10750-011-0962-3	2012	23.18	23.6	22.52	952	174	15	61.59	413	68	210	69	10.71	81.74	48.26	29.5	16.4	13.1	23.27	22.78	NA	0	1134	2043.93	NA	NA	0
541	Biomphalaria	Biomphalaria sp	Tanzania	-1.69201	33.6263	https://doi.org/10.1007/s10750-011-0962-3	2012	22.86	23.28	22.2	1008	180	18	59.86	425	75	228	75	10.27	82.2	47.25	28.9	16.4	12.5	22.95	22.2	24.88	3204.69	1182.53	4071.17	60.56	14.54	2.29
542	Biomphalaria	Biomphalaria sp	Tanzania	-1.67298	33.5454	https://doi.org/10.1007/s10750-011-0962-3	2012	22.85	23.22	22.15	1010	175	19	60.92	432	72	217	74	8.49	82.44	48.78	27.8	17.5	10.3	23.05	22.35	NA	744.34	1134.46	-365.65	NA	NA	0.32
543	Biomphalaria	Biomphalaria sp	Tanzania	-1.77767	33.6121	https://doi.org/10.1007/s10750-011-0962-3	2012	22.98	23.43	22.25	987	167	16	59.91	412	70	218	72	9.96	81.63	51.37	28.8	16.6	12.2	23.27	22.53	NA	198.97	1145.15	3301.3	NA	NA	2.17
544	Biomphalaria	Biomphalaria sp	Tanzania	-1.84906	33.4883	https://doi.org/10.1007/s10750-011-0962-3	2012	22.94	23.45	22.23	1036	170	17	61.23	436	70	224	72	9.8	80.33	52.04	28.8	16.6	12.2	23.2	22.53	39.32	0	1138.68	3249.67	42.85	17.94	1.16
545	Biomphalaria	Biomphalaria sp	Tanzania	-1.81098	33.4074	https://doi.org/10.1007/s10750-011-0962-3	2012	22.92	23.43	22.25	1087	172	22	59.81	451	78	230	81	9.87	80.22	51.06	28.8	16.5	12.3	23.17	22.53	23.58	2005.96	1150.03	4620.86	58.93	17.47	2.26
546	Biomphalaria	Biomphalaria sp	Tanzania	-1.9014	33.4027	https://doi.org/10.1007/s10750-011-0962-3	2012	23.02	23.55	22.32	1022	158	17	62.13	426	62	215	69	10.48	79.96	52.85	29.3	16.2	13.1	23.25	22.63	24.09	0	1141.79	3383.21	57.46	18.55	1.84
547	Biomphalaria	Biomphalaria sp	Tanzania	-1.95375	33.5359	https://doi.org/10.1007/s10750-011-0962-3	2012	23.02	23.62	22.3	998	159	14	60.63	413	65	220	70	11.53	79	55.16	30.1	15.5	14.6	23.23	22.68	33.32	338.8	1148.12	4770.37	48.86	17.86	1.73
548	Biomphalaria	Biomphalaria sp	Tanzania	-1.93472	33.474	https://doi.org/10.1007/s10750-011-0962-3	2012	22.77	23.3	21.97	1015	161	16	61.98	426	63	217	68	9.63	79.61	56.99	28.5	16.4	12.1	23.07	22.28	NA	0	1134.1	-381.91	NA	NA	0.06
549	Biomphalaria	Biomphalaria sp	Tanzania	-1.97755	33.4265	https://doi.org/10.1007/s10750-011-0962-3	2012	22.72	23.23	21.92	1033	163	14	62.39	431	60	220	66	9.02	79.09	56.42	28.2	16.8	11.4	23.03	22.22	28.01	1193.4	1140.4	2086.05	52.87	18.99	1.59
550	Biomphalaria	Biomphalaria sp	Tanzania	-1.99658	33.4931	https://doi.org/10.1007/s10750-011-0962-3	2012	22.64	23.13	21.77	981	158	13	62.94	413	55	211	63	8.73	78.6	59.78	27.9	16.8	11.1	23	22.05	NA	0	1134	-710.99	NA	NA	0
551	Biomphalaria	Biomphalaria sp	Tanzania	-1.97755	33.4265	https://doi.org/10.1007/s10750-011-0962-3	2012	22.72	23.23	21.92	1033	163	14	62.39	431	60	220	66	9.02	79.09	56.42	28.2	16.8	11.4	23.03	22.22	28.01	1193.4	1140.4	2086.05	52.87	18.99	1.59
552	Biomphalaria	Biomphalaria sp	Tanzania	-2.01086	33.3789	https://doi.org/10.1007/s10750-011-0962-3	2012	22.79	23.35	22.08	1050	164	15	63.03	438	61	225	64	9.82	79.81	53.08	28.7	16.4	12.3	23.03	22.4	NA	0	1134.55	933.52	NA	NA	0.31
553	Biomphalaria	Biomphalaria sp	Tanzania	-2.06321	33.4027	https://doi.org/10.1007/s10750-011-0962-3	2012	22.86	23.48	22.22	1057	164	13	62.41	436	61	234	64	11.21	79.49	52.19	29.7	15.6	14.1	23.05	22.58	35.63	3130.51	1154.03	5159.27	47.83	16.5	2.12
554	Biomphalaria	Biomphalaria sp	Tanzania	-2.05369	33.3265	https://doi.org/10.1007/s10750-011-0962-3	2012	22.84	23.48	22.2	1104	170	16	61.54	450	68	246	68	10.76	79.11	53.13	29.4	15.8	13.6	23.02	22.2	29.66	2166.49	1150.3	4119.99	53.03	17.31	2.19
555	Biomphalaria	Biomphalaria sp	Tanzania	-2.1108	33.2266	https://doi.org/10.1007/s10750-011-0962-3	2012	22.56	23.12	21.82	1146	179	15	61.73	463	66	263	66	9.07	79.61	54.4	28	16.6	11.4	22.83	21.82	21.98	768.91	1144.95	5656.01	59.93	18.06	1.69
556	Biomphalaria	Biomphalaria sp	Tanzania	-2.12983	33.0743	https://doi.org/10.1007/s10750-011-0962-3	2012	22.5	22.98	21.77	1190	184	18	60.86	467	67	284	67	8.58	79.48	52.44	27.6	16.8	10.8	22.78	21.77	25.38	487.49	1140.21	4429.8	54.26	20.44	1.8
557	Biomphalaria	Biomphalaria sp	Tanzania	-2.03465	33.0838	https://doi.org/10.1007/s10750-011-0962-3	2012	22.65	23.23	22	1262	202	23	59.64	502	80	281	80	10.5	80.15	51.61	28.8	15.7	13.1	22.85	22	21.53	2722.61	1174.01	5228.42	62.69	15.79	2.41
558	Biomphalaria	Biomphalaria sp	Tanzania	-1.97279	33.1266	https://doi.org/10.1007/s10750-011-0962-3	2012	22.6	23.12	21.87	1260	195	25	58.54	510	87	272	87	8.32	79.29	52.81	27.6	17.1	10.5	22.88	21.87	NA	0	1134	-292.22	NA	NA	0
559	Biomphalaria	Biomphalaria sp	Tanzania	-1.97755	33.0315	https://doi.org/10.1007/s10750-011-0962-3	2012	22.52	23.05	21.8	1356	219	29	56.85	543	100	296	100	8.78	78.42	52.85	27.8	16.6	11.2	22.78	21.8	32.86	1549.39	1138.79	4635.65	46.31	20.7	1.48
560	Biomphalaria	Biomphalaria sp	Tanzania	-1.95375	32.8697	https://doi.org/10.1007/s10750-011-0962-3	2012	22.52	23.02	21.88	1439	238	32	54.49	563	114	327	114	9.2	80	47.88	27.9	16.4	11.5	22.75	21.88	NA	903.49	1136.44	3523.59	NA	NA	1.12
561	Biomphalaria	Biomphalaria sp	Tanzania	-2.41061	32.9601	https://doi.org/10.1007/s10750-011-0962-3	2012	22.52	22.95	21.92	1081	167	13	63.14	425	53	273	53	9.67	81.23	44.95	28	16.1	11.9	22.77	21.92	15.55	2720.93	1167.69	5580.63	68.23	16.24	4.94
562	Biomphalaria	Biomphalaria sp	Tanzania	-2.47723	32.8792	https://doi.org/10.1007/s10750-011-0962-3	2012	22.55	22.92	21.97	1048	165	12	64.54	413	49	271	49	9.05	82.27	42.1	27.6	16.6	11	22.78	21.97	26.12	1827.43	1165.13	5460.48	52.48	21.46	7.17
563	Biomphalaria	Biomphalaria sp	Tanzania	-2.53434	32.922	https://doi.org/10.1007/s10750-011-0962-3	2012	22.19	22.63	21.58	1126	182	12	63.6	440	50	290	50	10.27	80.84	45.47	28.1	15.4	12.7	22.4	21.58	22.97	3299.28	1265.97	4931.22	58.86	18.03	6.61
564	Biomphalaria	Biomphalaria sp	Tanzania	-2.55814	32.8554	https://doi.org/10.1007/s10750-011-0962-3	2012	22.75	23.18	22.13	998	154	10	65.51	394	42	260	42	9.19	80.63	45.2	28	16.6	11.4	22.97	22.13	NA	0	1134	12.25	NA	NA	0
565	Biomphalaria	Biomphalaria sp	Tanzania	-2.65331	32.9886	https://doi.org/10.1007/s10750-011-0962-3	2012	22.77	23.38	22.17	986	158	8	68.53	400	33	246	33	11.73	77.19	51.63	30.1	14.9	15.2	22.9	22.17	16.78	9394.71	1194.27	5237.52	70.17	12.97	3.4
566	Biomphalaria	Biomphalaria sp	Tanzania	-2.7247	32.8935	https://doi.org/10.1007/s10750-011-0962-3	2012	22.85	23.4	22.12	990	158	8	66.84	396	34	257	34	9.85	78.8	53.98	28.7	16.2	12.5	23.07	22.12	NA	0	1135.84	2064.28	NA	NA	0.73
567	Biomphalaria	Biomphalaria sp	Tanzania	-2.7009	32.9363	https://doi.org/10.1007/s10750-011-0962-3	2012	22.81	23.4	22.15	1027	161	10	65.14	401	39	271	39	11.05	77.82	52.35	29.6	15.4	14.2	22.97	22.15	14.89	3807.62	1171.04	5055.28	71.82	13.15	2.75
568	Biomphalaria	Biomphalaria sp	Tanzania	-2.52958	32.7602	https://doi.org/10.1007/s10750-011-0962-3	2012	22.72	23.23	22.1	1047	168	11	63.16	403	46	286	46	10.04	79.07	47.12	28.7	16	12.7	22.88	22.1	25.06	1562.07	1141.39	5150.75	52.5	22.42	1.46
569	Biomphalaria	Biomphalaria sp	Tanzania	-2.56765	32.5556	https://doi.org/10.1007/s10750-011-0962-3	2012	22.41	23.02	21.8	1079	172	11	60.68	405	48	321	48	10.63	76.44	49.82	29	15.1	13.9	22.73	21.8	17.67	2738.75	1203.06	6010.26	67.41	14.84	5.69
570	Biomphalaria	Biomphalaria sp	Tanzania	-2.42013	32.4033	https://doi.org/10.1007/s10750-011-0962-3	2012	22.53	23.07	21.88	1076	166	11	58	406	55	338	55	8.67	78.79	48.54	27.6	16.6	11	22.85	21.88	NA	0	1134	-280.01	NA	NA	0
571	Biomphalaria	Biomphalaria sp	Tanzania	-2.55338	32.2558	https://doi.org/10.1007/s10750-011-0962-3	2012	21.67	22.27	21.12	1095	176	9	61.82	415	38	331	38	10.66	76.13	46.73	28.3	14.3	14	21.7	21.12	23.61	2734.7	1306.35	6939.39	58.07	18.24	7.23
572	Biomphalaria	Biomphalaria sp	Tanzania	-2.41061	32.0702	https://doi.org/10.1007/s10750-011-0962-3	2012	21.96	22.42	21.52	1163	196	7	62.61	448	41	367	41	9.3	78.81	38.48	27.6	15.8	11.8	21.98	21.52	23.18	1394.32	1206.21	6470.52	58.7	18.2	4.81
573	Biomphalaria	Biomphalaria sp	Tanzania	-2.41061	32.0702	https://doi.org/10.1007/s10750-011-0962-3	2012	21.96	22.42	21.52	1163	196	7	62.61	448	41	367	41	9.3	78.81	38.48	27.6	15.8	11.8	21.98	21.52	23.18	1394.32	1206.21	6470.52	58.7	18.2	4.81
574	Biomphalaria	Biomphalaria sp	Tanzania	-2.34874	32.0464	https://doi.org/10.1007/s10750-011-0962-3	2012	22.26	22.68	21.8	1177	196	7	63.38	453	38	370	38	8.15	80.69	36.67	27.1	17	10.1	22.3	21.8	NA	316.25	1137.25	2797.19	NA	NA	0.89
575	Biomphalaria	Biomphalaria sp	Tanzania	-2.38206	31.994	https://doi.org/10.1007/s10750-011-0962-3	2012	22.2	22.63	21.72	1162	196	5	64.52	454	33	367	33	8.21	80.47	38.64	27.1	16.9	10.2	22.25	21.72	NA	0	1134	739.85	NA	NA	0
576	Biomphalaria	Biomphalaria sp	Tanzania	-2.42013	31.9464	https://doi.org/10.1007/s10750-011-0962-3	2012	22.13	22.57	21.63	1107	187	4	65.41	436	29	348	29	8.36	79.6	39.8	27.2	16.7	10.5	22.17	21.63	NA	0	1148.79	3337.64	NA	NA	4.62
577	Biomphalaria	Biomphalaria sp	Tanzania	-2.44868	32.0273	https://doi.org/10.1007/s10750-011-0962-3	2012	22.28	22.72	21.78	1104	185	5	64.66	432	32	348	32	8.18	80.23	39.68	27.1	16.9	10.2	22.33	21.78	NA	0	1134	-721.51	NA	NA	0
578	Biomphalaria	Biomphalaria sp	Tanzania	-2.47723	31.9845	https://doi.org/10.1007/s10750-011-0962-3	2012	22.3	22.75	21.78	1066	177	4	64.87	420	29	332	29	8.19	79.53	40.65	27.2	16.9	10.3	22.33	21.78	NA	0	1134	-493.27	NA	NA	0
579	Biomphalaria	Biomphalaria sp	Tanzania	-2.52006	32.0131	https://doi.org/10.1007/s10750-011-0962-3	2012	22.25	22.73	21.75	1089	183	5	63.54	425	33	338	33	9.44	78.03	41.91	28	15.9	12.1	22.27	21.75	18.5	1682.89	1158.01	5350.07	64.9	16.62	2.1
580	Biomphalaria	Biomphalaria sp	Tanzania	-2.52006	32.0131	https://doi.org/10.1007/s10750-011-0962-3	2012	22.25	22.73	21.75	1089	183	5	63.54	425	33	338	33	9.44	78.03	41.91	28	15.9	12.1	22.27	21.75	18.5	1682.89	1158.01	5350.07	64.9	16.62	2.1
581	Biomphalaria	Biomphalaria sp	Uganda	0.045	33.5645	https://doi.org/10.1007/s10750-011-0962-3	2012	22.29	22.92	21.52	1288	220	49	49.02	538	166	314	166	8.23	83.08	56.73	27.3	17.4	9.9	22.68	21.52	NA	0	1134	-332.92	NA	NA	0
582	Biomphalaria	Biomphalaria sp	Uganda	0.11638	33.574	https://doi.org/10.1007/s10750-011-0962-3	2012	22.29	22.93	21.52	1295	219	52	47.66	532	171	307	171	8.33	83.33	56.64	27.4	17.4	10	22.68	21.52	NA	0	1134.32	983.33	NA	NA	0.26
583	Biomphalaria	Biomphalaria sp	Uganda	0.17349	33.5311	https://doi.org/10.1007/s10750-011-0962-3	2012	22.25	22.88	21.48	1351	226	57	45.24	542	190	314	190	8.55	83.82	56.33	27.5	17.3	10.2	22.65	21.48	NA	31.52	1136.59	1968.42	NA	NA	0.95
584	Biomphalaria	Biomphalaria sp	Uganda	0.42571	33.2123	https://doi.org/10.1007/s10750-011-0962-3	2012	22.27	22.87	21.47	1442	219	60	41.4	523	219	303	219	10.32	84.56	56.22	28.5	16.3	12.2	22.62	21.47	33.41	1491.21	1169.13	2946.55	45.9	20.71	2.47
585	Biomphalaria	Biomphalaria sp	Uganda	0.22583	33.0981	https://doi.org/10.1007/s10750-011-0962-3	2012	22.04	22.63	21.25	1442	209	66	38.61	534	220	335	220	8.85	84.29	55.22	27.4	16.9	10.5	22.38	21.25	NA	0	1134	24.97	NA	NA	0
586	Biomphalaria	Biomphalaria sp	Uganda	0.27342	33.1219	https://doi.org/10.1007/s10750-011-0962-3	2012	21.92	22.48	21.15	1427	205	66	38.52	521	219	321	219	9.2	84.4	53.78	27.5	16.6	10.9	22.25	21.15	41.58	2815.97	1181.02	6900.87	35.91	22.49	4.93
587	Biomphalaria	Biomphalaria sp	Uganda	0.27342	33.1219	https://doi.org/10.1007/s10750-011-0962-3	2012	21.92	22.48	21.15	1427	205	66	38.52	521	219	321	219	9.2	84.4	53.78	27.5	16.6	10.9	22.25	21.15	41.58	2815.97	1181.02	6900.87	35.91	22.49	4.93
588	Biomphalaria	Biomphalaria sp	Uganda	0.24011	33.179	https://doi.org/10.1007/s10750-011-0962-3	2012	22.13	22.72	21.38	1462	223	65	41.47	561	212	343	212	8.1	83.51	53.57	27.1	17.4	9.7	22.48	21.38	NA	0	1134	182.81	NA	NA	0
589	Biomphalaria	Biomphalaria sp	Uganda	0.15921	33.1742	https://doi.org/10.1007/s10750-011-0962-3	2012	21.98	22.55	21.23	1533	233	65	41.89	600	222	367	225	8.33	84.18	53.44	27	17.1	9.9	22.33	21.32	39.32	749.75	1154.98	7559.18	37.61	22.91	4.56
590	Biomphalaria	Biomphalaria sp	Uganda	0.15921	33.1742	https://doi.org/10.1007/s10750-011-0962-3	2012	21.98	22.55	21.23	1533	233	65	41.89	600	222	367	225	8.33	84.18	53.44	27	17.1	9.9	22.33	21.32	39.32	749.75	1154.98	7559.18	37.61	22.91	4.56
591	Biomphalaria	Biomphalaria sp	Uganda	0.19252	33.2409	https://doi.org/10.1007/s10750-011-0962-3	2012	22.07	22.67	21.3	1582	249	64	44.27	639	221	376	229	8.71	84.55	55	27.3	17	10.3	22.43	21.4	NA	0	1134.06	-111.98	NA	NA	0.05
592	Biomphalaria	Biomphalaria sp	Uganda	0.16873	33.1171	https://doi.org/10.1007/s10750-011-0962-3	2012	22.04	22.63	21.27	1499	225	68	41.03	577	221	357	221	8.22	83.84	54.89	27	17.2	9.8	22.37	21.27	NA	0	1134	454.59	NA	NA	0
593	Biomphalaria	Biomphalaria sp	Uganda	0.28294	32.627	https://doi.org/10.1007/s10750-011-0962-3	2012	21.73	22.6	20.83	1339	188	70	34.94	479	229	286	229	10.08	81.32	68.04	28.2	15.8	12.4	21.92	20.83	35.34	2140.68	1141.58	6212.36	43.64	20.81	2.48
594	Biomphalaria	Biomphalaria sp	Uganda	0.04024	32.4461	https://doi.org/10.1007/s10750-011-0962-3	2012	21.9	22.48	21.25	1564	239	73	43.92	641	238	345	258	8.09	82.57	50.7	26.9	17.1	9.8	22.32	21.25	32.95	1587.82	1165.37	5901.29	45.38	21.69	4.06
595	Biomphalaria	Biomphalaria sp	Uganda	0.07355	32.3938	https://doi.org/10.1007/s10750-011-0962-3	2012	21.97	22.55	21.32	1472	219	67	41.72	588	232	459	242	8.32	83.17	50.02	27.1	17.1	10	22.38	21.33	36.36	236.03	1135.65	2986.89	38.15	25.39	0.87
596	Biomphalaria	Biomphalaria sp	Uganda	0.01644	32.3414	https://doi.org/10.1007/s10750-011-0962-3	2012	21.87	22.43	21.18	1508	224	66	41.6	601	240	471	246	8.17	83.33	49.88	26.8	17	9.8	22.28	21.25	NA	187.86	1134.39	1702.68	NA	NA	0.24
597	Biomphalaria	Biomphalaria sp	Uganda	-0.03115	32.4081	https://doi.org/10.1007/s10750-011-0962-3	2012	21.98	22.55	21.33	1640	255	74	45.37	683	242	527	269	7.4	82.22	49.05	26.5	17.5	9	22.4	21.37	NA	0	1134	49.45	NA	NA	0
598	Biomphalaria	Biomphalaria sp	Uganda	0.01644	32.7459	https://doi.org/10.1007/s10750-011-0962-3	2012	21.64	22.23	20.92	1640	249	77	41.89	655	246	381	263	7.72	82.97	51.69	26.4	17.1	9.3	21.95	21	NA	0	1134	170.03	NA	NA	0
599	Biomphalaria	Biomphalaria sp	Uganda	-0.00735	32.8459	https://doi.org/10.1007/s10750-011-0962-3	2012	21.75	22.32	21.03	1621	249	75	40.97	634	240	388	254	7.67	83.33	50.99	26.4	17.2	9.2	22.05	21.1	NA	0	1134	268.6	NA	NA	0
600	Biomphalaria	Biomphalaria sp	Uganda	-0.04542	32.7364	https://doi.org/10.1007/s10750-011-0962-3	2012	21.67	22.25	20.93	1714	263	79	42.67	693	251	404	277	7.83	82.46	52.25	26.5	17	9.5	22	21.02	NA	551.63	1137.83	3637.04	NA	NA	1.51
601	Biomphalaria	Biomphalaria sp	Uganda	-0.11681	32.7126	https://doi.org/10.1007/s10750-011-0962-3	2012	21.7	22.28	20.97	1762	265	80	42.73	714	252	422	284	7.97	82.13	52.4	26.6	16.9	9.7	22.03	21.05	NA	50.97	1138.46	5077.21	NA	NA	1.88
602	Biomphalaria	Biomphalaria sp	Uganda	-0.09777	32.6079	https://doi.org/10.1007/s10750-011-0962-3	2012	21.7	22.27	21	1752	263	82	43.02	714	254	412	288	7.46	82.87	50.79	26.2	17.2	9	22.07	21.05	36.08	792.6	1162.5	6071.01	38.31	25.47	5.91
603	Biomphalaria	Biomphalaria sp	Uganda	-0.25482	32.5603	https://doi.org/10.1007/s10750-011-0962-3	2012	21.8	22.35	21.08	1979	301	93	45.12	827	280	476	329	7.39	82.13	50.92	26.3	17.3	9	22.17	21.17	NA	0	1134	9.85	NA	NA	0
604	Biomphalaria	Biomphalaria sp	Uganda	-0.23102	32.4985	https://doi.org/10.1007/s10750-011-0962-3	2012	21.8	22.33	21.08	1986	300	95	44.47	827	287	475	338	7.39	82.13	50.47	26.3	17.3	9	22.17	21.17	NA	0	1134	-135.43	NA	NA	0
605	Biomphalaria	Biomphalaria sp	Uganda	-0.33096	32.5461	https://doi.org/10.1007/s10750-011-0962-3	2012	21.75	22.3	21.02	2062	318	96	45.3	865	291	504	342	7.37	81.85	51.08	26.2	17.2	9	22.08	21.13	NA	0	1134	161.28	NA	NA	0
606	Biomphalaria	Biomphalaria sp	Uganda	-0.34524	32.489	https://doi.org/10.1007/s10750-011-0962-3	2012	21.52	22.07	20.77	2099	325	98	45.5	882	296	513	353	7.42	82.41	51.58	26	17	9	21.85	20.9	37.66	638.7	1163.45	8006.96	35.85	26.53	4.92
607	Biomphalaria	Biomphalaria sp	Uganda	-0.39759	32.4794	https://doi.org/10.1007/s10750-011-0962-3	2012	21.71	22.27	20.95	2145	339	100	46.59	910	301	522	356	7.39	81.23	52.71	26.2	17.1	9.1	22.05	21.07	NA	0	1134	184.17	NA	NA	0
608	Biomphalaria	Biomphalaria sp	Uganda	-0.33096	32.5461	https://doi.org/10.1007/s10750-011-0962-3	2012	21.75	22.3	21.02	2062	318	96	45.3	865	291	504	342	7.37	81.85	51.08	26.2	17.2	9	22.08	21.13	NA	0	1134	161.28	NA	NA	0
609	Biomphalaria	Biomphalaria sp	Uganda	-0.50704	32.4223	https://doi.org/10.1007/s10750-011-0962-3	2012	21.73	22.27	21.03	2119	332	95	47.18	904	290	525	340	7.38	82.96	49.14	26.1	17.2	8.9	22.03	21.13	NA	0	1134	-187.79	NA	NA	0
610	Biomphalaria	Biomphalaria sp	Uganda	-0.69264	32.2986	https://doi.org/10.1007/s10750-011-0962-3	2012	21.69	22.2	21.03	1996	328	78	51.62	884	252	501	282	7.35	83.52	46.6	26	17.2	8.8	21.95	21.12	NA	0	1134	-43.7	NA	NA	0
611	Biomphalaria	Biomphalaria sp	Uganda	-0.74499	32.2843	https://doi.org/10.1007/s10750-011-0962-3	2012	21.7	22.22	21.07	1970	321	77	50.91	867	249	500	277	7.38	83.81	46.05	26	17.2	8.8	21.97	21.13	NA	0	1134	-117.73	NA	NA	0
612	Biomphalaria	Biomphalaria sp	Uganda	-0.75926	32.232	https://doi.org/10.1007/s10750-011-0962-3	2012	21.67	22.18	21.07	1933	317	70	52.5	861	237	490	260	7.35	83.52	44.39	26	17.2	8.8	21.92	21.13	NA	0	1134	-211.85	NA	NA	0
613	Biomphalaria	Biomphalaria sp	Uganda	-0.69264	32.1653	https://doi.org/10.1007/s10750-011-0962-3	2012	21.64	22.18	21	1870	317	69	53.06	838	235	465	253	7.36	82.68	47.1	26	17.1	8.9	21.88	21.05	NA	0	1134	-318.62	NA	NA	0
614	Biomphalaria	Biomphalaria sp	Uganda	-0.64029	32.2986	https://doi.org/10.1007/s10750-011-0962-3	2012	21.69	22.2	21.03	2014	333	80	51.01	888	261	500	295	7.36	83.62	46.57	26	17.2	8.8	21.93	21.12	NA	0	1134	282.65	NA	NA	0
615	Biomphalaria	Biomphalaria sp	Uganda	-0.54035	32.2891	https://doi.org/10.1007/s10750-011-0962-3	2012	21.66	22.2	20.97	2036	331	86	49.21	885	275	499	315	7.37	82.77	49.35	26	17.1	8.9	21.95	21.05	NA	0	1137.96	1729.03	NA	NA	2.48
616	Biomphalaria	Biomphalaria sp	Uganda	-0.58794	32.1796	https://doi.org/10.1007/s10750-011-0962-3	2012	21.67	22.23	21.03	1876	313	73	50.62	824	245	462	270	7.4	83.15	47.07	26.1	17.2	8.9	21.92	21.1	NA	0	1134	-329.19	NA	NA	0
617	Biomphalaria	Biomphalaria sp	Uganda	-0.52608	32.132	https://doi.org/10.1007/s10750-011-0962-3	2012	21.62	22.23	20.93	1816	301	68	51.13	802	239	438	266	7.41	82.31	50.83	26.1	17.1	9	21.87	21.02	NA	0	1134	-1.03	NA	NA	0
618	Biomphalaria	Biomphalaria sp	Uganda	-0.39283	32.251	https://doi.org/10.1007/s10750-011-0962-3	2012	21.58	22.17	20.83	2095	335	93	48.24	902	298	490	349	8.26	82.58	53.49	26.5	16.5	10	21.9	20.93	36.9	932.17	1138.7	5339.42	39.66	23.4	2.32
619	Biomphalaria	Biomphalaria sp	Uganda	-0.35951	32.2986	https://doi.org/10.1007/s10750-011-0962-3	2012	21.56	22.13	20.82	2067	317	97	45.03	865	298	497	354	7.88	82.12	52.74	26.3	16.7	9.6	21.88	20.92	NA	815.3	1143.04	4195.44	NA	NA	2.86
620	Biomphalaria	Biomphalaria sp	Uganda	-0.30241	32.3176	https://doi.org/10.1007/s10750-011-0962-3	2012	21.67	22.23	20.9	2115	324	100	44.9	885	311	502	367	7.52	82.6	53.36	26.2	17.1	9.1	22.02	21.02	NA	0	1134	21.93	NA	NA	0
621	Biomphalaria	Biomphalaria sp	Uganda	-0.30241	32.3176	https://doi.org/10.1007/s10750-011-0962-3	2012	21.67	22.23	20.9	2115	324	100	44.9	885	311	502	367	7.52	82.6	53.36	26.2	17.1	9.1	22.02	21.02	NA	0	1134	21.93	NA	NA	0
622	Biomphalaria	Biomphalaria sp	Uganda	-0.31192	32.2605	https://doi.org/10.1007/s10750-011-0962-3	2012	21.58	22.15	20.83	2066	327	94	46.86	876	299	476	357	7.93	82.64	52.5	26.3	16.7	9.6	21.9	20.95	38.87	43.9	1146.34	5207.53	38.01	23.1	3.23
623	Biomphalaria	Biomphalaria sp	Uganda	-0.35	32.1653	https://doi.org/10.1007/s10750-011-0962-3	2012	21.72	22.32	21.02	1819	296	73	47.77	777	257	422	290	7.44	82.69	51.14	26.2	17.2	9	22	21.08	NA	0	1134	708.26	NA	NA	0
624	Biomphalaria	Biomphalaria sp	Uganda	-0.30717	32.0178	https://doi.org/10.1007/s10750-011-0962-3	2012	21.71	22.37	21.05	1476	249	52	49.45	634	210	332	215	7.63	82.08	50.89	26.5	17.2	9.3	21.92	21.13	NA	170.73	1135.42	3190.05	NA	NA	0.75
625	Biomphalaria	Biomphalaria sp	Uganda	-0.25958	32.0654	https://doi.org/10.1007/s10750-011-0962-3	2012	21.65	22.27	20.98	1523	250	54	48.18	647	220	341	227	7.59	82.52	50.25	26.3	17.1	9.2	21.87	21.05	NA	337.33	1136.1	1824.53	NA	NA	0.78
626	Biomphalaria	Biomphalaria sp	Uganda	-0.25482	31.994	https://doi.org/10.1007/s10750-011-0962-3	2012	21.65	22.28	20.98	1367	227	47	48.58	579	195	303	195	7.68	82.62	50.68	26.4	17.1	9.3	21.82	20.98	28.76	1375.08	1137.55	4708.66	48.41	22.86	1.67
627	Biomphalaria	Biomphalaria sp	Uganda	-0.36903	31.8417	https://doi.org/10.1007/s10750-011-0962-3	2012	21.62	22.33	20.92	1302	222	41	52.28	574	170	286	170	10.13	82.99	55	27.8	15.6	12.2	21.75	20.92	27.5	2028.58	1165.44	6808.76	54.85	17.46	2.64
628	Biomphalaria	Biomphalaria sp	Uganda	-0.66408	31.7799	https://doi.org/10.1007/s10750-011-0962-3	2012	21.4	22.02	20.73	1316	227	35	57.03	606	138	323	138	9.23	83.86	49.79	26.9	15.9	11	21.58	20.73	33.5	1057.17	1152.96	6912.31	40.88	25.59	3.75
629	Biomphalaria	Biomphalaria sp	Uganda	-0.98293	31.7656	https://doi.org/10.1007/s10750-011-0962-3	2012	21.22	21.68	20.6	1465	263	34	59.4	679	131	388	131	9.19	83.56	43.82	26.5	15.5	11	21.45	20.6	31.44	2158.38	1144.43	6883.73	48.66	19.9	2.56
630	Biomphalaria	Biomphalaria sp	Uganda	-0.89727	31.7275	https://doi.org/10.1007/s10750-011-0962-3	2012	20.88	21.37	20.25	1383	247	31	60.21	649	124	357	124	9.67	84.8	44.99	26.4	15	11.4	21.1	20.25	34.08	4860.57	1200.73	6739.41	43.1	22.91	5.72
631	Biomphalaria	Biomphalaria sp	Uganda	-0.95176	31.7466	https://doi.org/10.1007/s10750-011-0962-3	2012	21.18	21.63	20.55	1464	266	34	60.15	685	132	381	132	9.32	83.93	44.59	26.5	15.4	11.1	21.42	20.55	34.1	622.02	1138.08	7368.89	39.61	26.45	1.68
632	Biomphalaria	Biomphalaria sp	Tanzania	-1.12094	33.988	https://doi.org/10.1007/s10750-011-0962-3	2012	22.83	23.38	22.12	1002	196	33	59.43	453	105	259	105	9.42	84.08	51.76	28.5	17.3	11.2	23	22.12	26.23	584.47	1150.91	5055.56	54.82	19.07	2.18
633	Biomphalaria	Biomphalaria sp	Tanzania	-1.19233	33.9357	https://doi.org/10.1007/s10750-011-0962-3	2012	23.02	23.5	22.33	956	189	28	61.1	434	94	255	94	9.77	84.2	49.24	28.8	17.2	11.6	23.17	22.33	NA	1171.59	1141.86	2782.39	NA	NA	1.65
634	Biomphalaria	Biomphalaria sp	Tanzania	-1.04004	34.0879	https://doi.org/10.1007/s10750-011-0962-3	2012	22.74	23.37	21.98	995	189	32	58.48	442	110	246	110	10.13	82.99	54.86	28.9	16.7	12.2	22.97	21.98	33.79	1266.38	1144.66	3415.32	44.75	21.41	2.24
635	Biomphalaria	Biomphalaria sp	Kenya	-0.99245	34.1355	https://doi.org/10.1007/s10750-011-0962-3	2012	22.7	23.38	21.92	1066	195	37	54.91	458	123	259	123	10.9	83.21	58.11	29.3	16.2	13.1	22.93	21.92	28.81	744.85	1149.21	3469.6	51.12	20.08	2.76
636	Biomphalaria	Biomphalaria sp	Kenya	-0.97341	34.0737	https://doi.org/10.1007/s10750-011-0962-3	2012	22.58	23.2	21.78	973	181	29	58.96	432	104	240	104	8.94	83.57	57.11	28	17.3	10.7	22.88	21.78	NA	0.4	1134	745.69	NA	NA	0
637	Biomphalaria	Biomphalaria sp	Uganda	-0.00735	33.6311	https://doi.org/10.1007/s10750-011-0962-3	2012	22.33	22.97	21.58	1220	209	43	50.69	517	148	302	148	8.39	83.92	55.61	27.5	17.5	10	22.7	21.58	NA	0	1134	-102.65	NA	NA	0
638	Biomphalaria	Biomphalaria sp	Uganda	0.04975	33.6216	https://doi.org/10.1007/s10750-011-0962-3	2012	22.31	22.97	21.53	1239	213	47	49.74	521	156	302	156	8.34	83.42	57.37	27.4	17.4	10	22.7	21.53	NA	0	1134	-323.45	NA	NA	0
639	Biomphalaria	Biomphalaria sp	Uganda	0.3115	33.5835	https://doi.org/10.1007/s10750-011-0962-3	2012	22.21	22.88	21.42	1342	211	66	39.98	509	219	283	219	10.72	84.38	57.91	28.8	16.1	12.7	22.6	21.42	38.85	3281.44	1150.85	6662.82	38.13	23.12	2.55
