# Supplementary material for: Future climate and demographic changes will almost double the risk of schistosomiasis transmission in the Lake Victoria Basin
Source: One Health. 2025 Jul 18;21:101148. doi: 10.1016/j.onehlt.2025.101148 (PMC12305727; doi:10.1016/j.onehlt.2025.101148)
Supplement: Supplementary file 3 — Supplementary material 3 [file mmc3.xlsx]

## Sheet: Supplemetntary S3
Supplementary S3
Proportion of area coverage associated with risks of urinary and intestinal infection due to Bulinus and Biomphalaria exposure to the population under current and future climate conditions
Abbrevations:VL-Very Low, L-Low, M-Medium, H-High, VH-Very High
Note: The exposure risk assessment considered only parts of the district, province, or sub county in the Lake Victoria basin.
Country	Province/District Code	Province/District Name	Urogenital Schistosomiasis Exposure Risk															Intestinal Schistosomiasis Exposure Risk
			% Area Coverage Current Climate					% Area Coverage Future Climate (2041-2060) SSP-126					% Area Coverage Future Climate (2041-2060) SSP-585					% Area Coverage Current Climate					% Area Coverage Future Climate (2041-2060) SSP-126					% Area Coverage Future Climate (2041-2060) SSP-585
			VL	L	M	H	VH	VL	L	M	H	VH	VL	L	M	H	VH	VL	L	M	H	VH	VL	L	M	H	VH	VL	L	M	H	VH
Burundi	1	Bubanza	100	0	0	0	0	100	0	0	0	0	100	0	0	0	0	100	0	0	0	0	100	0	0	0	0	100	0	0	0	0
	2	Bujumbura	100	0	0	0	0	100	0	0	0	0	100	0	0	0	0	100	0	0	0	0	100	0	0	0	0	100	0	0	0	0
	3	Bururi	100	0	0	0	0	100	0	0	0	0	100	0	0	0	0	100	0	0	0	0	100	0	0	0	0	100	0	0	0	0
	4	Cankuzo	100	0	0	0	0	100	0	0	0	0	100	0	0	0	0	100	0	0	0	0	100	0	0	0	0	100	0	0	0	0
	5	Cibitoke	100	0	0	0	0	100	0	0	0	0	100	0	0	0	0	100	0	0	0	0	100	0	0	0	0	100	0	0	0	0
	6	Gitega	100	0	0	0	0	100	0	0	0	0	100	0	0	0	0	100	0	0	0	0	100	0	0	0	0	88.4211	11.5789	0	0	0
	7	Karuzi	100	0	0	0	0	100	0	0	0	0	100	0	0	0	0	100	0	0	0	0	100	0	0	0	0	98.8414	1.15858	0	0	0
	8	Kayanza	98.99	1.01	0	0	0	100	0	0	0	0	100	0	0	0	0	71.14	28.72	0.14	0	0	97.0486	2.95139	0	0	0	59.5486	39.6701	0.78125	0	0
	9	Kirundo	79.65	18.3	2.05	0	0	95.8801	4.11985	0	0	0	67.4157	32.5843	0	0	0	17.36	61.25	19.66	1.73	0	29.7129	65.98	4.30712	0	0	27.3408	65.7303	6.804	0.124844	0
	10	Muramvya	100	0	0	0	0	100	0	0	0	0	100	0	0	0	0	96.68	3.32	0	0	0	100	0	0	0	0	62.9752	37.0248	0	0	0
	11	Muyinga	99.86	0.14	0	0	0	99.8278	0.172216	0	0	0	96.9001	3.09989	0	0	0	79.03	20.5	0.48	0	0	85.4191	14.4661	0.114811	0	0	75.9472	23.5936	0.459242	0	0
	12	Mwaro	100	0	0	0	0	100	0	0	0	0	100	0	0	0	0	100	0	0	0	0	100	0	0	0	0	97.4969	2.50313	0	0	0
	13	Ngozi	98.41	1.46	0.12	0	0	100	0	0	0	0	99.4946	0.505415	0	0	0	68.66	29.57	1.65	0.12	0	75.8845	24.1155	0	0	0	63.3213	25.9206	10.3971	0.361011	0
	14	Rutana	100	0	0	0	0	100	0	0	0	0	100	0	0	0	0	100	0	0	0	0	100	0	0	0	0	100	0	0	0	0
	15	Ruyigi	100	0	0	0	0	100	0	0	0	0	100	0	0	0	0	100	0	0	0	0	100	0	0	0	0	97.0041	2.99587	0	0	0
Rwanda	16	Eastern Province	39.7	46.58	12.15	1.56	0	66.6779	31.7994	1.32124	0.201545	0	51.7411	44.1384	4.12048	0	0	5.36	43.07	43.09	8.47	0	19.3819	44.3511	32.4936	3.77337	0	17.6576	46.6241	31.2955	4.19886	0.223939
	17	Kigali City	40.02	54.69	5.28	0	0	88.7482	11.2518	0	0	0	64.4163	35.5837	0	0	0	0.12	33.92	37.79	28.05	0.12	0	50.9142	48.9451	0.140647	0	0	19.5499	38.9592	40.7876	0.703235
	18	Northern Province	91.6	8.23	0.17	0	0	91.2521	8.74786	0	0	0	93.7564	6.24357	0	0	0	47.02	46.39	6.03	0.57	0	44.4254	48.5077	6.72384	0.343053	0	24.9057	48.8508	24.3568	1.88679	0
	19	Southern Province	80.47	19.35	0.18	0	0	98.5395	1.4605	0	0	0	90.6563	9.34366	0	0	0	39.78	29.51	29.76	0.96	0	43.199	46.1728	10.6282	0	0	42.9527	34.2953	19.3736	3.3433	0.0351927
	20	Western Province	98.5	1.5	0	0	0	100	0	0	0	0	100	0	0	0	0	87.98	11.87	0.15	0	0	86.8681	13.1319	0	0	0	68.3107	27.312	4.37731	0	0
Kenya	21	Baringo	100	0	0	0	0	100	0	0	0	0	100	0	0	0	0	100	0	0	0	0	100	0	0	0	0	100	0	0	0	0
	22	Bomet	84.14	15.55	0.32	0	0	38.8097	46.8986	14.166	0.125733	0	31.6848	53.2272	15.0042	0.0838223	0	50.3	44.6	5.1	0	0	34.0319	31.8944	28.3738	5.69992	0	43.7972	30.8885	18.9438	6.37049	0
	23	Bungoma	99.82	0.18	0	0	0	78.4406	15.5939	5.96546	0	0	69.0738	3.2967	27.5772	0.0523286	0	56.08	35.05	8.87	0	0	47.6714	45.5259	4.86656	1.93616	0	49.3459	39.8744	10.4657	0.313972	0
	24	Busia-Kenya	15.75	30.42	41.58	12.25	0	0	21.8421	73.1579	5	0	0.526316	50	49.4737	0	0	0.22	13.57	36.54	49.45	0.22	0	3.94737	68.9474	27.1053	0	0.263158	35.5263	60.2632	3.94737	0
	25	Elgeyo-Marakwet	100	0	0	0	0	100	0	0	0	0	100	0	0	0	0	95.27	4.73	0	0	0	84.3429	15.6571	0	0	0	83.5429	16.4571	0	0	0
	26	Homa Bay	30.73	39.45	10.69	19.1	0.03	5.43406	23.5255	25.8781	45.1624	0	3.08151	22.2333	33.8966	40.7555	0.0331345	8.16	48.5	19.88	22.97	0.5	3.77734	19.3837	55.8979	20.941	0	3.01524	32.7038	52.6839	10.8019	0.795229
	27	Kakamega	82.42	17.43	0.15	0	0	43.0803	24.7003	32.1104	0.108972	0	32.3647	13.5125	53.36	0.762804	0	27.03	21.86	48.55	2.57	0	19.3607	23.0657	25.0999	32.4737	0	16.2732	25.6084	21.4675	23.1021	13.5489
	28	Kericho	66.24	28.32	3.72	1.72	0	52.2222	16.5021	25.3909	5.88477	0	47.1193	17.4897	28.0658	7.3251	0	46.35	37.23	13.9	2.51	0	41.6461	15.7613	21.07	21.5226	0	40.7407	16.1317	26.1317	14.8148	2.18107
	29	Kisii	22.55	41.39	29.43	6.63	0	4.52771	36.3778	39.3443	19.7502	0	0.312256	27.5566	58.7041	13.427	0	0	5.26	44.38	49.58	0.78	0	0.39032	28.8056	70.1015	0.702576	0	3.35675	25.605	44.9649	26.0734
	30	Kisumu	7.65	20.16	12.63	56.42	3.13	1.47856	4.23854	15.377	78.9059	0	0.246427	2.21784	19.4184	78.0187	0.0985707	0.78	19.3	34.32	44.07	1.52	0.147856	9.61065	39.1819	51.0596	0	0.246427	10.5471	57.0724	25.727	6.4071
	31	Migori	24.53	58.14	14.26	3.07	0	1.57916	39.242	42.8346	16.3443	0	0.157916	12.8701	44.3743	42.5977	0	1.82	59.06	24.69	14.2	0.23	1.26332	29.0565	58.5077	11.1725	0	0.631662	38.5314	50.8883	9.7118	0.236873
	32	Nandi	86.51	11.81	1.02	0.66	0	78.7934	16.4017	2.89017	1.91474	0	78.5405	14.9566	4.37139	2.1315	0	77.65	12.5	5.54	4.31	0	64.7399	21.3512	11.4884	2.42052	0	60.9827	22.9769	13.909	1.91474	0.216763
	33	Narok	89.99	8.83	0.82	0.35	0	48.2656	48.1168	3.12536	0.492272	0	26.0675	67.3955	5.51803	1.01889	0	77.11	17.7	4.59	0.6	0	72.1465	21.4539	6.22782	0.171723	0	69.1128	29.1815	1.68288	0.0228964	0
	34	Nyamira	35.78	54.04	10.18	0	0	0.791855	46.3801	39.819	13.009	0	1.0181	40.3846	56.7873	1.80995	0	1.24	41.01	49.48	8.28	0	0	0.452489	26.9231	72.5113	0.113122	0	6.44796	31.1086	37.6697	24.7738
	35	Siaya	4.88	35.51	41.74	17.87	0	0	5.89958	68.4519	25.6485	0	0.083682	9.95816	71.6318	18.3264	0	0	5.92	37	56.9	0.17	0	1.33891	27.9498	70.7113	0	0	2.25941	61.1297	33.0544	3.55649
	36	Trans Nzoia	100	0	0	0	0	100	0	0	0	0	100	0	0	0	0	99.58	0.38	0.04	0	0	99.4947	0.505306	0	0	0	90.955	9.04497	0	0	0
	37	Uasin Gishu	100	0	0	0	0	100	0	0	0	0	99.6295	0.370485	0	0	0	96.92	3.08	0	0	0	88.5458	11.4542	0	0	0	76.783	22.4761	0.740969	0	0
	38	Vihiga	4.6	81.13	14.26	0	0	0.18315	40.1099	56.7766	2.9304	0	0.549451	19.4139	32.967	47.0696	0	0.15	6.6	24.39	68.71	0.15	0	0	19.2308	80.7692	0	0	0	8.97436	27.4725	63.5531
	39	West Pokot	100	0	0	0	0	100	0	0	0	0	100	0	0	0	0	99.49	0.51	0	0	0	98.8095	1.19048	0	0	0	99.4048	0.595238	0	0	0
	40	Nakuru	100	0	0	0	0	100	0	0	0	0	100	0	0	0	0	99.77	0.23	0	0	0	97.8938	2.10623	0	0	0	98.9927	1.00733	0	0	0
Uganda	41	Masaka	78.34	19.83	1.75	0.08	0	5.27753	35.9418	57.9618	0.818926	0	0.0909918	31.9381	67.6979	0.272975	0	3.19	30.24	42.25	24.32	0	0.0909918	1.63785	30.3913	67.8799	0	0.0909918	0.0909918	22.566	72.7934	4.4586
	42	Buikwe	83.47	8.9	5.72	1.91	0	5.45455	56.3636	38.1818	0	0	9.09091	66.4935	24.4156	0	0	0.42	20.34	47.88	31.36	0	0	28.3117	36.6234	35.0649	0	6.49351	54.8052	37.9221	0.779221	0
	43	Mpigi	88.93	9.03	1.88	0.16	0	7.35156	45.0518	46.7484	0.848256	0	12.3468	47.3139	40.0566	0.282752	0	30.77	31.08	27.32	10.83	0	7.0688	38.737	28.181	26.0132	0	16.6824	36.098	32.1395	15.0801	0
	44	Mukono	70.8	23.36	5.35	0.49	0	12.2024	59.2262	26.1905	2.38095	0	9.22619	70.8333	19.0476	0.892857	0	0.73	19.95	30.66	48.66	0	1.4881	4.46429	27.381	66.6667	0	0	15.1786	65.7738	18.75	0.297619
	45	Kassanda	91.68	8.17	0.15	0	0	1.44665	76.1302	22.4231	0	0	0	82.0976	17.9024	0	0	61.96	36.11	1.93	0	0	7.05244	67.4503	25.4973	0	0	9.58409	83.0018	7.4141	0	0
	46	Busia-Uganda	0	25	57.29	17.71	0	0	0	89.8734	10.1266	0	0	2.53165	97.4684	0	0	0	0	23.96	76.04	0	0	1.26582	54.4304	44.3038	0	0	32.9114	63.2911	3.79747	0
	47	Kalangala	11.37	73.47	13.26	1.89	0	0	52.2989	40.5172	7.18391	0	0	47.7011	48.2759	4.02299	0	0	8.42	33.05	58.53	0	0	8.04598	35.3448	56.6092	0	0	0.287356	75.8621	23.8506	0
	48	Ntungamo	52.04	33.55	13.78	0.64	0	45.9282	32.524	20.8902	0.657562	0	46.5857	43.3991	10.0152	0	0	64.16	31.17	4.66	0	0	50.3288	44.866	4.60293	0.202327	0	47.0916	47.7491	4.90642	0.252908	0
	49	Mbarara	62.77	37.1	0.12	0	0	84.6834	15.3166	0	0	0	24.8895	75.1105	0	0	0	32	64.72	3.28	0	0	63.9175	36.0825	0	0	0	41.3844	46.0972	12.3711	0.147275	0
	50	Mitooma	100	0	0	0	0	81.0345	18.9655	0	0	0	97.7011	2.29885	0	0	0	99.52	0.48	0	0	0	72.9885	27.0115	0	0	0	85.6322	14.3678	0	0	0
	51	Buvuma	55.23	30.39	10.46	3.92	0	0	20.9877	79.0123	0	0	0	27.9835	72.0165	0	0	0	3.92	18.95	76.47	0.65	0	2.46914	93.8272	3.7037	0	0	37.037	61.3169	1.64609	0
	52	Wakiso	53.05	26.72	19.34	0.89	0	1.0687	31.6031	65.1908	2.1374	0	4.12214	47.3282	47.9389	0.610687	0	3.31	20.23	28.12	31.3	17.05	0.458015	19.8473	57.5573	21.0687	1.0687	4.42748	39.084	31.7557	20	4.73282
	53	Namayingo	4.43	24.94	52.68	17.95	0	0	6.25	78.6932	15.0568	0	0	9.65909	90.0568	0.284091	0	0	1.17	6.53	91.38	0.93	0	0.284091	20.7386	78.9773	0	0	19.0341	71.5909	9.09091	0.284091
	54	Rukungiri	93.94	5.89	0.17	0	0	75.4564	23.7323	0.811359	0	0	77.2819	21.7039	1.0142	0	0	95.29	4.71	0	0	0	85.1927	14.8073	0	0	0	77.0791	22.7181	0.20284	0	0
	55	Rubanda	98.21	1.79	0	0	0	99.6454	0.35461	0	0	0	98.227	1.77305	0	0	0	98.51	1.19	0.3	0	0	96.8085	3.19149	0	0	0	88.2979	11.3475	0.35461	0	0
	56	Rukiga	81.08	5.58	12.55	0.8	0	80.0959	10.0719	8.39329	1.43885	0	71.7026	26.1391	2.15827	0	0	81.87	10.36	7.77	0	0	80.8153	4.55635	12.9496	1.67866	0	73.8609	9.83213	15.3477	0.959233	0
	57	Kanungu	100	0	0	0	0	100	0	0	0	0	100	0	0	0	0	100	0	0	0	0	100	0	0	0	0	100	0	0	0	0
	58	Jinja	0	6.67	13.33	80	0	0	0	100	0	0	0	0	100	0	0	0	0	3.33	26.67	70	0	31.5789	52.6316	15.7895	0	0	0	100	0	0
	59	Kisoro	67.86	32.14	0	0	0	84.2105	15.7895	0	0	0	57.8947	42.1053	0	0	0	60.71	39.29	0	0	0	57.8947	42.1053	0	0	0	26.3158	63.1579	10.5263	0	0
	60	Bukomansimbi	99.57	0.43	0	0	0	2.55537	94.3782	3.06644	0	0	0	94.2078	5.79216	0	0	68.38	30.47	1.14	0	0	0	43.2709	52.9813	3.74787	0	0	36.7973	59.1141	4.08859	0
	61	Sheema	89.78	10.1	0.12	0	0	87.9822	12.0178	0	0	0	74.184	25.816	0	0	0	76.6	22.41	0.99	0	0	81.3056	18.6944	0	0	0	75.816	22.2552	1.92878	0	0
	62	Lwengo	95.57	4.18	0.25	0	0	59.4188	39.7796	0.801603	0	0	15.4309	51.6032	32.9659	0	0	29.41	68.42	2.17	0	0	8.81764	73.8477	14.8297	2.50501	0	3.80762	47.1944	36.8737	10.9218	1.2024
	63	Kalungu	92.11	7.68	0.22	0	0	1.54242	69.1517	28.6632	0.642674	0	0	82.0051	17.8663	0.128535	0	31.24	50.81	14.05	3.89	0	0.128535	25.4499	50	24.2931	0.128535	0	42.2879	42.4165	14.91	0.385604
	64	Bugiri	1.41	52.11	18.31	28.17	0	0	0	31.4815	68.5185	0	0	0	100	0	0	0	32.39	21.13	46.48	0	0	0	0	100	0	0	22.2222	66.6667	11.1111	0
	65	Kampala	2.04	30.61	59.18	8.16	0	0	45.9459	45.9459	8.10811	0	5.40541	64.8649	29.7297	0	0	0	0	10.2	79.59	10.2	0	0	62.1622	37.8378	0	0	0	51.3514	43.2432	5.40541
	66	Lyantonde	73.4	23.4	3.19	0	0	40.2685	49.6644	10.0671	0	0	13.4228	32.8859	50.3356	3.3557	0	50	45.74	4.26	0	0	32.8859	59.7315	7.38255	0	0	20.1342	46.9799	31.5436	1.34228	0
	67	Ssembabule	96.68	3.32	0	0	0	1.16845	96.2025	2.62902	0	0	0	60.4674	39.5326	0	0	69.26	30.58	0.16	0	0	4.28432	74.1967	19.1821	2.3369	0	0.097371	59.7858	35.5404	4.57644	0
	68	Butambala	98.7	1.3	0	0	0	12.5	71.7949	15.7051	0	0	8.33333	73.7179	17.9487	0	0	56.25	36.98	6.77	0	0	6.73077	58.9744	26.9231	7.37179	0	12.1795	53.2051	28.2051	6.41026	0
	69	Kiruhura	20.35	76.46	3.19	0	0	19.2424	64.9242	15.4545	0.378788	0	9.31818	55.2273	33.8636	1.59091	0	10.9	81.03	8.02	0.06	0	11.2879	74.7727	13.8636	0.0757576	0	7.72727	62.5	29.5455	0.227273	0
	70	Buhweju	100	0	0	0	0	100	0	0	0	0	100	0	0	0	0	100	0	0	0	0	99.3789	0.621118	0	0	0	98.7578	1.24224	0	0	0
	71	Kabale	95.65	4.35	0	0	0	95.2484	4.75162	0	0	0	91.1447	7.99136	0.863931	0	0	96.2	3.44	0.36	0	0	95.2484	4.31965	0.431965	0	0	80.5616	15.3348	4.10367	0	0
	72	Mayuge	4.89	38.69	37.16	19.27	0	0	3.30882	83.8235	12.8676	0	0.183824	8.27206	90.9926	0.551471	0	0	2.29	27.52	70.18	0	0	27.7574	46.875	25.3676	0	0.735294	70.2206	26.2868	2.75735	0
	73	Mityana	94.59	4.51	0.9	0	0	6.84685	74.2342	18.9189	0	0	0	70.991	29.009	0	0	63.76	25.56	10.38	0.3	0	2.7027	60	27.3874	9.90991	0	0.36036	63.0631	36.3964	0.18018	0
	74	Kyotera	91.75	8	0.25	0	0	25.6908	58.2598	15.6379	0.411523	0	0.940623	30.5703	65.3145	3.1746	0	2.42	52.4	39.95	5.23	0	0.235156	27.2193	53.7331	18.8125	0	0.117578	1.23457	51.4991	40.0941	7.05467
	75	Gomba	99.73	0.27	0	0	0	11.9281	87.5	0.571895	0	0	0.245098	97.4673	2.28758	0	0	88.63	11.03	0.34	0	0	10.6209	66.2582	23.0392	0.0816993	0	4.00327	89.5425	6.45425	0	0
	76	Rakai	75.69	19.1	4.26	0.95	0	70.0935	24.4993	4.00534	1.40187	0	41.3218	40.3872	16.2884	2.00267	0	22.69	50.92	23.42	2.97	0	7.47664	55.0734	33.0441	4.40587	0	4.20561	48.3311	39.3191	7.87717	0.267023
	77	Bushenyi	100	0	0	0	0	65.641	34.359	0	0	0	100	0	0	0	0	100	0	0	0	0	100	0	0	0	0	99.4872	0.512821	0	0	0
	78	Isingiro	38.44	45.08	12.29	4.18	0	35.0214	41.4492	20.2571	3.2723	0	23.1788	45.15	25.5941	6.07713	0	15.59	55.12	22.65	6.64	0	14.0242	39.5403	38.6833	7.75224	0	15.4266	31.1258	43.319	9.50526	0.623296
	79	Rwampara	93.19	6.81	0	0	0	97.148	2.85205	0	0	0	89.1266	10.8734	0	0	0	89.93	10.07	0	0	0	91.4439	8.55615	0	0	0	92.1569	7.84314	0	0	0
Tanzania	80	Arusha	99.97	0.03	0	0	0	70.5223	29.4777	0	0	0	30.4942	69.5058	0	0	0	100	0	0	0	0	100	0	0	0	0	99.8598	0.140203	0	0	0
	81	Geita	16.09	26.18	26.47	31.26	0	19.0584	32.9316	28.5499	19.4601	0	23.189	34.7897	29.5041	12.5173	0	81.79	13.44	3.7	1.08	0	79.6234	16.5223	3.32706	0.527307	0	79.8996	16.6353	3.30195	0.150659	0.0125549
	82	Kagera	68.49	27.66	3.7	0.15	0	63.5873	29.5607	5.7869	1.06505	0	50.0023	36.7098	9.90995	3.37798	0	43.98	43.95	10.53	1.54	0	38.6068	43.2235	15.7197	2.45006	0	37.6331	24.1349	32.8793	5.22009	0.132559
	83	Mara	46.54	30.88	14.97	7.61	0	21.7089	52.5167	22.9247	2.84978	0	11.3019	62.6951	23.0122	2.99081	0	38.07	27.68	16.46	17.57	0.22	30.409	33.9007	19.3162	16.3741	0	23.163	31.8825	38.5304	6.16642	0.257744
	84	Mwanza	12.77	11.84	15.17	59.48	0.75	16.8563	20.423	31.4096	31.311	0	15.8796	19.9391	33.5335	30.6479	0	53.33	12.84	11.87	21.6	0.35	54.1088	18.5411	15.1895	12.1606	0	50.7752	17.4747	18.4694	12.1785	1.10225
	85	Shinyanga	91.11	5.57	1.81	1.51	0	98.4665	1.53354	0	0	0	98.7024	1.29761	0	0	0	100	0	0	0	0	100	0	0	0	0	98.2474	1.75261	0	0	0
	86	Simiyu	56.03	19	6.7	18.21	0.06	39.8199	38.5465	12.0023	9.63135	0	20.1984	53.1729	16.3008	10.3278	0	84.36	9.17	4.09	2.39	0	82.1162	12.2274	5.12171	0.534684	0	74.2296	16.2868	9.02631	0.457296	0
	87	Tabora	100	0	0	0	0	100	0	0	0	0	100	0	0	0	0	100	0	0	0	0	100	0	0	0	0	97.5694	2.43056	0	0	0
